# Supplementary material for: How and why beekeepers participate in the INSIGNIA citizen science honey bee environmental monitoring project
Source: Environ Sci Pollut Res Int. 2021 Mar 16;28(28):37995–8006. doi: 10.1007/s11356-021-13379-7 (PMC8302492; doi:10.1007/s11356-021-13379-7)
Supplement: Supplementary file 2 — (XLSX 37 kb) [file 11356_2021_13379_MOESM2_ESM.xlsx]

## Sheet: INSIGNIA citizen science survey
Supplementary Material S2
Journal: Environmental Science and Pollution Research
How and why beekeepers participate in the INSIGNIA citizen science honey bee environmental monitoring project
Kristina Gratzer, Robert Brodschneider*
University of Graz, Institute of Biology, Universitätsplatz 2, A-8010 Graz, Austria
*Corresponding author. E-mail address: robert.brodschneider@uni-graz.at
Response ID	Date submitted	Start language	Choose country	Please select your sex	Please type in your age in years	Years of beekeeping experience?	Number of honey bee colonies	Employment:	Level of Education:	How did you hear of the INSIGNIA project? [Article in beekeeping magazine]	How did you hear of the INSIGNIA project? [Project or other website]	How did you hear of the INSIGNIA project? [Social media]	How did you hear of the INSIGNIA project? [Talk at meeting]	How did you hear of the INSIGNIA project? [Personal contact with coordinators]	How did you hear of the INSIGNIA project? [Friends]	How did you hear of the INSIGNIA project? [Other]	Please rate your level of agreement with reason for volunteering in the study: [I want to help or enhance the environment]	Please rate your level of agreement with reason for volunteering in the study: [I want to help the community]	Please rate your level of agreement with reason for volunteering in the study: [I want to get outside or connect with nature]	Please rate your level of agreement with reason for volunteering in the study: [I want to contribute to scientific knowledge]	Please rate your level of agreement with reason for volunteering in the study: [I want to learn more about honey bees]	Please rate your level of agreement with reason for volunteering in the study: [I want to do something physically active]	Please rate your level of agreement with reason for volunteering in the study: [I want to learn skills or new knowledge]	Please rate your level of agreement with reason for volunteering in the study: [I want to have fun]	Please rate your level of agreement with reason for volunteering in the study: [I want to help the project to do more for less money]	Please rate your level of agreement with reason for volunteering in the study: [I want to engage with other people]	Please rate your level of agreement with reason for volunteering in the study: [I want to enhance my reputation in my community]	Please rate your level of agreement with reason for volunteering in the study: [I want to advance my career through gained experience or networking]	Please rate your level of agreement with reason for volunteering in the study: [I want to increase public safety]	Please rate your level of agreement with reason for volunteering in the study: [I want to receive free laboratory analysis of my samples]	In which area do you think the research of INSIGNIA will be most impactful? [Rank 1]	In which area do you think the research of INSIGNIA will be most impactful? [Rank 2]	In which area do you think the research of INSIGNIA will be most impactful? [Rank 3]	In which area do you think the research of INSIGNIA will be most impactful? [Rank 4]	In which area do you think the research of INSIGNIA will be most impactful? [Rank 5]	In which area do you think the research of INSIGNIA will be most impactful? [Rank 6]	In which area do you think the research of INSIGNIA will be most impactful? [Rank 7]	Please indicate how meaningful different forms of recognition are for you: [Hand-written card]	Please indicate how meaningful different forms of recognition are for you: [Volunteer appreciation event]	Please indicate how meaningful different forms of recognition are for you: [Certificate or token of appreciation]	Please indicate how meaningful different forms of recognition are for you: [Paraphernalia (stickers, hats, t-shirts from project)]	Please indicate how meaningful different forms of recognition are for you: [Name recognition in social media]	Please indicate how meaningful different forms of recognition are for you: [Name recognition in scientific publication]	Please indicate how meaningful different forms of recognition are for you: [Results feedback on own samples (pollen diversity)]	Please indicate how meaningful different forms of recognition are for you: [Results feedback on own samples (pesticide residues)]	Please indicate how meaningful different forms of recognition are for you: [Individual co-authorship on scientific publication]	Please indicate how meaningful different forms of recognition are for you: [Group co-authorship on scientific publication ("Insignia-beekeepers")]	Please indicate the difficulty of the individual tasks of the INSGNIA study (1= very easy, 10= very difficult) [Communication with coordinators]	Please indicate the difficulty of the individual tasks of the INSGNIA study (1= very easy, 10= very difficult) [Understanding terminology]
33	2020-08-12 11:20:54	nl	Belgium	Male	32	18	7	full-time employment	Master’s degree	No	No	No	No	Yes	No		strongly agree	strongly agree	agree	strongly agree	strongly agree	neutral or undecided	agree	agree	agree	agree	agree	agree	agree	neutral or undecided	Science	Agriculture	Beekeeping	Environment	Innovation	Politics	Economy	Moderately meaningful	Neutral or undecided	Moderately meaningful	Moderately meaningful	Moderately meaningful	Moderately meaningful	Moderately meaningful	Moderately meaningful	Moderately meaningful	Moderately meaningful	1	1
35	2020-08-12 11:42:51	da	Denmark	Male	72	42	20	retired	Trade/technical/vocational training	No	No	No	No	Yes	No		strongly agree	strongly agree	strongly agree	strongly agree	strongly agree	neutral or undecided	strongly agree	strongly agree	strongly agree	neutral or undecided	disagree	disagree	agree	agree	Environment	Beekeeping	Innovation	Politics	Science	Agriculture	Economy	Not meaningful at all	Not very meaningful	Not very meaningful	Not very meaningful	Not meaningful at all	Not meaningful at all	Moderately meaningful	Moderately meaningful	Not meaningful at all	Not very meaningful	2	1
36	2020-08-12 11:30:23	nl	Belgium	Female	35	8	4	full-time employment	Bachelor’s degree	No	No	No	No	Yes	No		strongly agree	strongly agree	agree	strongly agree	strongly agree	neutral or undecided	strongly agree	agree	strongly agree	strongly agree	strongly agree	strongly agree	strongly agree	neutral or undecided	Science	Environment	Beekeeping	Politics	Innovation	Agriculture	Economy	Moderately meaningful	Neutral or undecided	Moderately meaningful	Not meaningful at all	Neutral or undecided	Very meaningful	Very meaningful	Very meaningful	Moderately meaningful	Moderately meaningful	1	2
37	2020-08-12 11:41:40	de	Austria	Male	54	16	48	full-time employment	Trade/technical/vocational training	No	No	No	No	Yes	No		agree	agree	agree	strongly agree	strongly agree	agree	strongly agree	neutral or undecided	strongly agree	agree	neutral or undecided	neutral or undecided	agree	agree	Science	Innovation	Beekeeping	Environment	Politics	Agriculture	Economy	Not meaningful at all	Neutral or undecided	Not meaningful at all	Not meaningful at all	Not meaningful at all	Not meaningful at all	Moderately meaningful	Very meaningful	Not meaningful at all	Not meaningful at all	1	1
38	2020-08-12 11:38:39	nl	Belgium	Male	51	10	16	full-time employment	Master’s degree	No	Yes	No	No	No	No		agree	neutral or undecided	agree	agree	agree	neutral or undecided	neutral or undecided	neutral or undecided	agree	agree	neutral or undecided	neutral or undecided	neutral or undecided	strongly agree	Beekeeping	Environment	Science	Agriculture	Innovation	Politics	Economy	Neutral or undecided	Not meaningful at all	Not meaningful at all	Not meaningful at all	Not meaningful at all	Not meaningful at all	Very meaningful	Very meaningful	Neutral or undecided	Not meaningful at all	1	1
41	2020-08-12 11:57:17	de	Austria	Female	56	23	18	part-time employment	Master’s degree	No	No	No	No	Yes	No		strongly agree	strongly agree	strongly agree	strongly agree	strongly agree	strongly agree	strongly agree	strongly agree	strongly disagree	agree	neutral or undecided	neutral or undecided	strongly agree	strongly disagree	Science	Environment	Beekeeping	Innovation	Economy	Agriculture	Politics	Very meaningful	Not meaningful at all	Neutral or undecided	Neutral or undecided	Neutral or undecided	Very meaningful	Very meaningful	Very meaningful	Moderately meaningful	Very meaningful	1	1
42	2020-08-12 12:10:13	da	Denmark	Male	63	18	80	self-employment	Trade/technical/vocational training	No	No	No	No	Yes	No		strongly agree	strongly agree	strongly agree	strongly agree	strongly agree	strongly agree	strongly agree	agree	strongly agree	strongly agree	strongly agree	strongly agree	strongly agree	strongly agree	Environment	Science	Beekeeping	Agriculture	Innovation	Economy	Politics	Neutral or undecided	Neutral or undecided	Neutral or undecided	Neutral or undecided	Neutral or undecided	Moderately meaningful	Very meaningful	Very meaningful	Neutral or undecided	Neutral or undecided	1	1
46	2020-08-12 12:43:24	it	Italy	Male	50	30	70	full-time employment	High school graduate, diploma or the equivalent	No	No	No	No	Yes	No		agree	agree	agree	agree	agree	agree	agree	agree	agree	agree	agree	agree	agree	agree	Beekeeping	Science	Agriculture	Environment	Economy	Innovation	Politics	Moderately meaningful	Very meaningful	Very meaningful	Moderately meaningful	Very meaningful	Very meaningful	Very meaningful	Very meaningful	Very meaningful	Very meaningful	1	1
47	2020-08-12 12:58:34	it	Italy	Male	47	15	275	full-time employment	High school graduate, diploma or the equivalent	No	No	No	No	Yes	No		agree	agree	neutral or undecided	strongly agree	strongly agree	disagree	strongly agree	neutral or undecided	neutral or undecided	strongly agree	agree	strongly agree	neutral or undecided	strongly agree	Science	Politics	Beekeeping	Innovation	Economy	Environment	Agriculture	Moderately meaningful	Moderately meaningful	Moderately meaningful	Neutral or undecided	Moderately meaningful	Moderately meaningful	Very meaningful	Very meaningful	Moderately meaningful	Moderately meaningful	2	2
49	2020-08-12 13:17:35	ie	Ireland	Male	47	2	6	self-employment	Trade/technical/vocational training	Yes	Yes	No	No	No	No		agree	agree	agree	strongly agree	strongly agree	neutral or undecided	agree	neutral or undecided	agree	agree	agree	agree	agree	strongly agree	Environment	Beekeeping	Agriculture	Science	Innovation	Politics	Economy	Moderately meaningful	Neutral or undecided	Very meaningful	Very meaningful	Moderately meaningful	Very meaningful	Very meaningful	Very meaningful	Very meaningful	Very meaningful	1	1
50	2020-08-12 13:20:07	lv	Latvia	Male	41	8	80	full-time employment	Master’s degree	No	No	No	No	Yes	No		strongly agree	strongly agree	strongly agree	strongly agree	agree	agree	strongly agree	strongly agree	agree	neutral or undecided	strongly agree	strongly agree	strongly agree	strongly agree	Beekeeping	Agriculture	Environment	Science	Innovation	Politics	Economy	Neutral or undecided	Not very meaningful	Moderately meaningful	Moderately meaningful	Very meaningful	Very meaningful	Very meaningful	Very meaningful	Very meaningful	Very meaningful	1	1
51	2020-08-12 13:34:25	ie	Ireland	Female	59	14	24	self-employment	Master’s degree	No	No	No	No	Yes	No		strongly agree	agree	neutral or undecided	agree	neutral or undecided	neutral or undecided	strongly agree	agree	agree	neutral or undecided	neutral or undecided	neutral or undecided	agree	agree	Environment	Beekeeping	Science	Economy	Innovation	Agriculture	Politics	Moderately meaningful	Neutral or undecided	Moderately meaningful	Neutral or undecided	Not very meaningful	Moderately meaningful	Neutral or undecided	Very meaningful	Neutral or undecided	Moderately meaningful	2	2
52	2020-08-12 13:33:08	nl	Belgium	Male	61	7	5	full-time employment	Master’s degree	Yes	No	No	No	No	No		strongly agree	strongly agree	agree	strongly agree	strongly agree	neutral or undecided	strongly agree	agree	disagree	strongly agree	neutral or undecided	neutral or undecided	agree	disagree	Environment	Agriculture	Innovation	Politics	Economy	Science	Beekeeping	Neutral or undecided	Very meaningful	Neutral or undecided	Not meaningful at all	Not very meaningful	Neutral or undecided	Very meaningful	Very meaningful	Not very meaningful	Neutral or undecided	1	1
55	2020-08-12 14:49:21	it	Italy	Male	61	38	10	full-time employment	Bachelor’s degree	No	No	No	No	Yes	No		strongly agree	neutral or undecided	strongly disagree	agree	agree	disagree	strongly disagree	strongly disagree	agree	disagree	disagree	disagree	strongly agree	strongly agree	Science	Environment	Beekeeping	Innovation	Agriculture	Economy	Politics	Not meaningful at all	Moderately meaningful	Neutral or undecided	Very meaningful	Not meaningful at all	Moderately meaningful	Very meaningful	Very meaningful	Moderately meaningful	Very meaningful	1	1
56	2020-08-12 14:34:36	it	Italy	Female	52	5	10	part-time employment	High school graduate, diploma or the equivalent	No	No	No	No	Yes	No		strongly agree	agree	agree	agree	agree	disagree	strongly agree	neutral or undecided	agree	agree	neutral or undecided	strongly agree	strongly agree	disagree	Environment	Beekeeping	Agriculture	Science	Innovation	Economy	Politics	Not very meaningful	Not very meaningful	Not very meaningful	Moderately meaningful	Not very meaningful	Not very meaningful	Very meaningful	Very meaningful	Not very meaningful	Not very meaningful	1	1
57	2020-08-12 14:55:20	nl	Belgium	Male	65	47	22	retired	Bachelor’s degree	No	No	No	No	Yes	No		agree	agree	agree	strongly agree	agree	neutral or undecided	strongly agree	neutral or undecided	agree	neutral or undecided	neutral or undecided	neutral or undecided	neutral or undecided	neutral or undecided	Science	Environment	Innovation	Beekeeping	Agriculture	Economy	Politics	Very meaningful	Neutral or undecided	Very meaningful	Moderately meaningful	Neutral or undecided	Neutral or undecided	Very meaningful	Very meaningful	Neutral or undecided	Moderately meaningful	1	1
58	2020-08-12 15:19:11	lv	Latvia	Male	42	20	300	full-time employment	High school graduate, diploma or the equivalent	No	Yes	No	No	Yes	No		agree	agree	agree	agree	agree	agree	agree	agree	agree	agree	neutral or undecided	agree	agree	agree	Science	Environment	Innovation	Beekeeping	Agriculture	Economy	Politics	Not very meaningful	Moderately meaningful	Moderately meaningful	Moderately meaningful	Not very meaningful	Not very meaningful	Very meaningful	Very meaningful	Not very meaningful	Moderately meaningful	1	1
59	2020-08-12 15:58:16	de	Austria	Male	56	8	250	self-employment	Doctorate degree	Yes	No	No	No	Yes	No		neutral or undecided	agree	disagree	strongly agree	agree	strongly disagree	agree	disagree	agree	neutral or undecided	strongly disagree	strongly disagree	strongly disagree	agree	Beekeeping	Agriculture	Science	Politics	Innovation	Environment	Economy	Not meaningful at all	Not meaningful at all	Neutral or undecided	Not meaningful at all	Not meaningful at all	Very meaningful	Very meaningful	Very meaningful	Very meaningful	Very meaningful	1	1
62	2020-08-12 17:20:05	ie	Ireland	Female	60	9	12	retired	Master’s degree	No	No	No	No	Yes	No		agree	neutral or undecided	neutral or undecided	agree	agree	disagree	neutral or undecided	disagree	neutral or undecided	neutral or undecided	disagree	neutral or undecided	neutral or undecided	neutral or undecided	Beekeeping	Science	Environment	Agriculture	Innovation	Politics	Economy	Moderately meaningful	Moderately meaningful	Neutral or undecided	Not very meaningful	Not very meaningful	Moderately meaningful	Very meaningful	Very meaningful	Moderately meaningful	Moderately meaningful	1	1
63	2020-08-12 18:10:59	el	Greece	Male	40	5	50	self-employment	High school graduate, diploma or the equivalent	No	Yes	No	No	No	No		strongly agree	strongly agree	strongly agree	strongly agree	strongly agree	agree	strongly agree	agree	strongly agree	agree	strongly agree	strongly agree	strongly agree	strongly agree	Beekeeping	Economy	Science	Environment	Agriculture	Innovation	Politics	Very meaningful	Very meaningful	Very meaningful	Very meaningful	Very meaningful	Very meaningful	Very meaningful	Very meaningful	Moderately meaningful	Moderately meaningful	1	1
65	2020-08-12 19:16:55	fr	France	Male	67	40	25	retired	Trade/technical/vocational training	No	No	No	No	Yes	No	j'ai l'habitude de collaborer avec les chercheurs de l'univ et du CNRS	strongly agree	strongly agree	strongly agree	strongly agree	strongly agree	agree	agree	neutral or undecided	strongly agree	strongly agree	neutral or undecided	disagree	strongly agree	strongly agree	Innovation	Science	Environment	Politics	Beekeeping	Economy	Agriculture	Neutral or undecided	Neutral or undecided	Neutral or undecided	Neutral or undecided	Neutral or undecided	Moderately meaningful	Very meaningful	Very meaningful	Moderately meaningful	Moderately meaningful	1	1
66	2020-08-12 19:53:20	en	United Kingdom	Female	70	12	3	retired	Doctorate degree	No	No	No	Yes	No	No		strongly agree	strongly agree	strongly agree	strongly agree	strongly agree	agree	agree	neutral or undecided	strongly agree	agree	neutral or undecided	disagree	neutral or undecided	neutral or undecided	Environment	Beekeeping	Agriculture	Science	Politics	Innovation	Economy	Very meaningful	Neutral or undecided	Neutral or undecided	Not very meaningful	Not very meaningful	Not very meaningful	Very meaningful	Very meaningful	Neutral or undecided	Neutral or undecided	1	1
67	2020-08-13 04:28:36	it	Italy	Male	62	15	45	self-employment	High school graduate, diploma or the equivalent	No	No	No	Yes	Yes	No		agree	agree	agree	agree	agree	disagree	agree	neutral or undecided	neutral or undecided	agree	neutral or undecided	agree	agree	agree	Agriculture	Science	Environment	Beekeeping	Politics	Innovation	Economy	Very meaningful	Very meaningful	Very meaningful	Moderately meaningful	Moderately meaningful	Moderately meaningful	Very meaningful	Very meaningful	Moderately meaningful	Moderately meaningful	1	1
75	2020-08-13 06:59:42	da	Denmark	Male	56	25	30	full-time employment	Doctorate degree	No	No	No	No	Yes	No		agree	agree	strongly agree	agree	agree	neutral or undecided	agree	neutral or undecided	neutral or undecided	agree	neutral or undecided	agree	neutral or undecided	agree	Environment	Agriculture	Science	Beekeeping	Innovation	Economy	Politics	Not very meaningful	Moderately meaningful	Neutral or undecided	Not very meaningful	Neutral or undecided	Moderately meaningful	Very meaningful	Very meaningful	Neutral or undecided	Neutral or undecided	6	5
77	2020-08-13 11:11:35	lv	Latvia	Male	43	10	300	full-time employment	Bachelor’s degree	No	No	No	No	Yes	No		agree	agree	agree	agree	agree	neutral or undecided	agree	disagree	neutral or undecided	agree	disagree	disagree	neutral or undecided	agree	Environment	Beekeeping	Agriculture	Politics	Science	Innovation	Economy	Moderately meaningful	Moderately meaningful	Moderately meaningful	Neutral or undecided	Not very meaningful	Moderately meaningful	Moderately meaningful	Moderately meaningful	Neutral or undecided	Neutral or undecided	2	2
81	2020-08-13 17:30:27	en	United Kingdom	Male	52	9	70	self-employment	Trade/technical/vocational training	No	No	No	No	Yes	No		strongly agree	strongly agree	strongly agree	strongly agree	strongly agree	strongly agree	strongly agree	strongly agree	strongly agree	strongly agree	neutral or undecided	strongly agree	strongly agree	strongly agree	Beekeeping	Innovation	Science	Agriculture	Economy	Environment	Politics	Very meaningful	Very meaningful	Very meaningful	Very meaningful	Neutral or undecided	Neutral or undecided	Very meaningful	Very meaningful	Not very meaningful	Very meaningful	1	1
82	2020-08-13 18:17:24	lv	Latvia	Male	64	15	150	retired	Bachelor’s degree	No	No	No	No	Yes	No		strongly agree	strongly agree	agree	agree	strongly agree	agree	agree	neutral or undecided	agree	agree	neutral or undecided	neutral or undecided	agree	agree	Agriculture	Beekeeping	Environment	Science	Economy	Innovation	Politics	Moderately meaningful	Moderately meaningful	Moderately meaningful	Moderately meaningful	Moderately meaningful	Moderately meaningful	Very meaningful	Very meaningful	Neutral or undecided	Neutral or undecided	1	2
84	2020-08-13 19:52:58	nl	Belgium	Male	59	5	11	part-time employment	Trade/technical/vocational training	No	Yes	Yes	Yes	No	Yes		agree	neutral or undecided	agree	strongly agree	strongly agree	neutral or undecided	agree	strongly agree	strongly agree	neutral or undecided	neutral or undecided	neutral or undecided	neutral or undecided	strongly agree	Beekeeping	Environment	Innovation	Economy	Politics	Agriculture	Science	Very meaningful	Very meaningful	Not very meaningful	Neutral or undecided	Not very meaningful	Not very meaningful	Very meaningful	Very meaningful	Neutral or undecided	Neutral or undecided	1	1
85	2020-08-13 20:10:15	lv	Latvia	Male	54	9	30	full-time employment	Bachelor’s degree	No	No	No	No	Yes	No		agree	agree	agree	strongly agree	strongly agree	agree	strongly agree	disagree	agree	agree	agree	agree	agree	agree	Environment	Innovation	Beekeeping	Science	Agriculture	Economy	Politics	Not very meaningful	Moderately meaningful	Moderately meaningful	Not very meaningful	Moderately meaningful	Moderately meaningful	Very meaningful	Very meaningful	Moderately meaningful	Moderately meaningful	1	3
86	2020-08-13 22:26:44	en	United Kingdom	N/A	50	7	14	full-time employment	Bachelor’s degree	No	No	No	Yes	No	No	Beekeeping Association	agree	agree	neutral or undecided	agree	strongly agree	neutral or undecided	strongly agree	neutral or undecided	agree	agree	neutral or undecided	neutral or undecided	neutral or undecided	neutral or undecided	Environment	Beekeeping	Science	Innovation	Agriculture	Economy	Politics	Neutral or undecided	Neutral or undecided	Neutral or undecided	Neutral or undecided	Neutral or undecided	Neutral or undecided	Very meaningful	Very meaningful	Neutral or undecided	Moderately meaningful	2	3
87	2020-08-14 05:21:42	da	Norway	Female	61	12	11	self-employment	High school graduate, diploma or the equivalent	No	Yes	No	No	Yes	No		strongly agree	strongly agree	strongly agree	strongly agree	strongly agree	agree	strongly agree	strongly agree	strongly agree	strongly agree	strongly agree	strongly agree	agree	strongly agree	Science	Innovation	Beekeeping	Agriculture	Environment	Economy	Politics	Moderately meaningful	Very meaningful	Moderately meaningful	Moderately meaningful	Moderately meaningful	Very meaningful	Very meaningful	Very meaningful	Moderately meaningful	Very meaningful	1	3
89	2020-08-14 08:15:59	nl	Belgium	Male	66	12	2	retired	Trade/technical/vocational training	Yes	No	No	No	No	No		strongly agree	strongly agree	agree	strongly agree	neutral or undecided	disagree	agree	agree	strongly agree	neutral or undecided	strongly disagree	strongly disagree	strongly agree	strongly agree	Science	Environment	Agriculture	Beekeeping	Economy	Politics	Innovation	Neutral or undecided	Not very meaningful	Neutral or undecided	Not very meaningful	Not very meaningful	Not very meaningful	Very meaningful	Very meaningful	Not meaningful at all	Not meaningful at all	1	1
90	2020-08-14 10:40:49	el	Greece	Male	54	8	275	self-employment	Trade/technical/vocational training	No	No	No	No	Yes	No		strongly agree	strongly agree	strongly agree	strongly agree	strongly agree	strongly agree	strongly agree	agree	strongly agree	strongly agree	strongly agree	strongly agree	strongly agree	strongly agree	Environment	Beekeeping	Agriculture	Science	Economy	Innovation	Politics	Very meaningful	Very meaningful	Very meaningful	Neutral or undecided	Very meaningful	Very meaningful	Very meaningful	Very meaningful	Neutral or undecided	Very meaningful	1	1
91	2020-08-14 11:31:04	ie	Ireland	Male	61	20	20	full-time employment	Trade/technical/vocational training	No	No	No	No	Yes	No		strongly agree	strongly agree	strongly agree	strongly agree	strongly agree	strongly agree	strongly agree	strongly agree	agree	strongly agree	strongly agree	strongly agree	strongly agree	strongly agree	Beekeeping	Environment	Science	Agriculture	Economy	Politics	Innovation	Very meaningful	Very meaningful	Very meaningful	Moderately meaningful	Very meaningful	Very meaningful	Very meaningful	Very meaningful	Very meaningful	Very meaningful	1	1
92	2020-08-14 13:09:50	fr	France	Male	55	8	50	full-time employment	High school graduate, diploma or the equivalent	No	No	No	No	Yes	No		agree	neutral or undecided	neutral or undecided	strongly agree	strongly agree	neutral or undecided	strongly agree	strongly disagree	strongly agree	strongly agree	disagree	neutral or undecided	agree	strongly agree	Beekeeping	Environment	Agriculture	Science	Innovation	Economy	Politics	Neutral or undecided	Neutral or undecided	Neutral or undecided	Neutral or undecided	Neutral or undecided	Neutral or undecided	Very meaningful	Very meaningful	Neutral or undecided	Neutral or undecided	1	4
93	2020-08-14 16:34:49	de	Austria	Male	63	21	8	retired	Master’s degree	Yes	No	No	No	No	No		strongly agree	agree	strongly agree	strongly agree	strongly agree	agree	strongly agree	agree	neutral or undecided	agree	disagree	strongly disagree	strongly disagree	strongly disagree	Environment	Agriculture	Beekeeping	Science	Innovation	Economy	Politics	Not very meaningful	Not meaningful at all	Moderately meaningful	Not meaningful at all	Not very meaningful	Neutral or undecided	Very meaningful	Very meaningful	Not meaningful at all	Not very meaningful	1	2
94	2020-08-14 17:26:51	lv	Latvia	Male	36	11	41	self-employment	Master’s degree	No	No	No	No	Yes	No		agree	agree	strongly agree	strongly agree	strongly agree	strongly agree	agree	neutral or undecided	strongly agree	neutral or undecided	neutral or undecided	agree	agree	strongly agree	Science	Environment	Beekeeping	Innovation	Agriculture	Economy	Politics	Very meaningful	Neutral or undecided	Neutral or undecided	Neutral or undecided	Neutral or undecided	Moderately meaningful	Very meaningful	Very meaningful	Moderately meaningful	Moderately meaningful	1	3
95	2020-08-14 18:00:14	lv	Latvia	Male	41	25	120	self-employment	Trade/technical/vocational training	No	No	No	No	Yes	No		agree	agree	strongly agree	strongly agree	strongly agree	strongly agree	strongly agree	agree	strongly agree	agree	strongly agree	strongly agree	strongly agree	strongly agree	Beekeeping	Environment	Science	Politics	Innovation	Agriculture	Economy	Neutral or undecided	Neutral or undecided	Moderately meaningful	Moderately meaningful	Moderately meaningful	Moderately meaningful	Very meaningful	Very meaningful	Moderately meaningful	Moderately meaningful	1	2
97	2020-08-15 13:48:44	fr	France	Male	72	30	30	retired	High school graduate, diploma or the equivalent	No	No	No	Yes	Yes	No		strongly agree	neutral or undecided	neutral or undecided	neutral or undecided	agree	agree	neutral or undecided	neutral or undecided	neutral or undecided	strongly disagree	strongly disagree	strongly disagree	neutral or undecided	strongly agree	Beekeeping	Environment	Innovation	Agriculture	Science	Politics	Economy	Neutral or undecided	Neutral or undecided	Not very meaningful	Moderately meaningful	Neutral or undecided	Neutral or undecided	Very meaningful	Very meaningful	Neutral or undecided	Neutral or undecided	2	2
98	2020-08-16 15:34:10	da	Denmark	Female	74	12	20	retired	Master’s degree	No	No	No	No	Yes	No		strongly agree	strongly agree	neutral or undecided	strongly agree	strongly agree	neutral or undecided	strongly agree	strongly agree	strongly agree	neutral or undecided	neutral or undecided	neutral or undecided	strongly agree	strongly agree	Politics	Environment	Agriculture	Economy	Innovation	Science	Beekeeping	Not meaningful at all	Not meaningful at all	Not meaningful at all	Not meaningful at all	Not meaningful at all	Not meaningful at all	Very meaningful	Very meaningful	Not meaningful at all	Moderately meaningful	10	10
100	2020-08-17 06:13:40	fr	France	Male	67	45	80	retired	Trade/technical/vocational training	No	No	No	No	Yes	No		strongly agree	strongly agree	strongly agree	strongly agree	strongly agree	strongly agree	strongly agree	neutral or undecided	strongly agree	strongly agree	neutral or undecided	strongly disagree	strongly agree	agree	Environment	Science	Beekeeping	Innovation	Agriculture	Economy	Politics	Neutral or undecided	Moderately meaningful	Neutral or undecided	Moderately meaningful	Neutral or undecided	Neutral or undecided	Very meaningful	Very meaningful	Very meaningful	Very meaningful	3	5
102	2020-08-17 11:13:27	en	United Kingdom	Male	56	41	3	self-employment	Bachelor’s degree	No	No	No	No	Yes	No		strongly agree	strongly agree	strongly agree	strongly agree	strongly agree	strongly agree	agree	neutral or undecided	neutral or undecided	neutral or undecided	strongly disagree	neutral or undecided	neutral or undecided	neutral or undecided	Environment	Science	Beekeeping	Agriculture	Economy	Innovation	Politics	Very meaningful	Moderately meaningful	Moderately meaningful	Neutral or undecided	Neutral or undecided	Moderately meaningful	Very meaningful	Very meaningful	Very meaningful	Very meaningful	5	5
104	2020-08-17 12:27:16	de	Austria	Male	75	22	9	retired	Trade/technical/vocational training	No	No	No	No	Yes	No		strongly agree	agree	strongly agree	agree	agree	agree	agree	neutral or undecided	agree	agree	neutral or undecided	agree	agree	agree	Environment	Politics	Agriculture	Science	Innovation	Beekeeping	Economy	Very meaningful	Moderately meaningful	Neutral or undecided	Moderately meaningful	Moderately meaningful	Moderately meaningful	Very meaningful	Very meaningful	Moderately meaningful	Moderately meaningful	2	2
105	2020-08-17 12:28:58	nl	Belgium	Male	38	20	20	full-time employment	Master’s degree	No	No	No	No	No	No	I'm involved as NatCo for Belgium	agree	disagree	agree	strongly agree	neutral or undecided	strongly disagree	disagree	disagree	strongly disagree	agree	disagree	disagree	disagree	disagree	Science	Politics	Agriculture	Environment	Innovation	Economy	Beekeeping	Neutral or undecided	Neutral or undecided	Neutral or undecided	Neutral or undecided	Neutral or undecided	Neutral or undecided	Neutral or undecided	Neutral or undecided	Neutral or undecided	Neutral or undecided	1	4
108	2020-08-17 14:00:07	ie	Ireland	Male	69	55	4	retired	Doctorate degree	No	No	No	No	Yes	No		strongly agree	strongly agree	strongly agree	strongly agree	strongly agree	strongly agree	strongly agree	agree	strongly agree	strongly agree	neutral or undecided	neutral or undecided	strongly agree	disagree	Environment	Science	Agriculture	Beekeeping	Innovation	Economy	Politics	Not very meaningful	Not very meaningful	Not very meaningful	Moderately meaningful	Neutral or undecided	Moderately meaningful	Very meaningful	Very meaningful	Not very meaningful	Moderately meaningful	1	2
109	2020-08-17 15:29:29	el	Greece	Male	42	9	65	full-time employment	High school graduate, diploma or the equivalent	No	No	No	No	Yes	No		strongly agree	strongly agree	strongly agree	strongly agree	strongly agree	neutral or undecided	agree	neutral or undecided	agree	neutral or undecided	neutral or undecided	neutral or undecided	agree	neutral or undecided	Economy	Agriculture	Environment	Beekeeping	Science	Innovation	Politics	Not meaningful at all	Not very meaningful	Moderately meaningful	Neutral or undecided	Moderately meaningful	Moderately meaningful	Moderately meaningful	Very meaningful	Not very meaningful	Moderately meaningful	1	1
110	2020-08-17 15:44:23	it	Italy	Male	49	22	6	full-time employment	Master’s degree	No	No	No	No	Yes	No		strongly agree	strongly agree	disagree	strongly agree	agree	disagree	disagree	strongly disagree	disagree	disagree	disagree	disagree	strongly agree	disagree	Innovation	Science	Environment	Agriculture	Politics	Beekeeping	Economy	Very meaningful	Moderately meaningful	Very meaningful	Very meaningful	Not meaningful at all	Moderately meaningful	Very meaningful	Very meaningful	Moderately meaningful	Moderately meaningful	3	3
111	2020-08-17 20:16:02	nl	Belgium	Male	60	7	15	retired	Trade/technical/vocational training	No	No	Yes	No	No	No		agree	neutral or undecided	agree	neutral or undecided	strongly agree	neutral or undecided	agree	strongly agree	agree	neutral or undecided	neutral or undecided	neutral or undecided	neutral or undecided	agree	Beekeeping	Agriculture	Environment	Science	Innovation	Economy	Politics	Neutral or undecided	Neutral or undecided	Moderately meaningful	Neutral or undecided	Moderately meaningful	Moderately meaningful	Very meaningful	Very meaningful	Neutral or undecided	Neutral or undecided	1	1
112	2020-08-17 20:56:39	ie	Ireland	Male	60	6	18	full-time employment	Trade/technical/vocational training	No	No	No	No	Yes	No		strongly agree	strongly agree	strongly agree	strongly agree	strongly agree	strongly agree	strongly agree	strongly agree	strongly agree	strongly agree	strongly agree	strongly agree	strongly agree	agree	Science	Politics	Environment	Economy	Agriculture	Beekeeping	Innovation	Very meaningful	Very meaningful	Very meaningful	Very meaningful	Very meaningful	Very meaningful	Very meaningful	Very meaningful	Very meaningful	Very meaningful	2	2
115	2020-08-18 06:24:56	de	Austria	Male	59	31	28	self-employment	Master’s degree	No	No	No	Yes	Yes	No		agree	agree	agree	strongly agree	agree	neutral or undecided	agree	disagree	strongly agree	agree	neutral or undecided	disagree	neutral or undecided	strongly agree	Beekeeping	Science	Agriculture	Environment	Politics	Innovation	Economy	Not very meaningful	Neutral or undecided	Not very meaningful	Moderately meaningful	Not very meaningful	Neutral or undecided	Very meaningful	Very meaningful	Not very meaningful	Very meaningful	3	2
116	2020-08-18 07:23:02	el	Greece	Male	32	8	150	full-time employment	Bachelor’s degree	No	Yes	No	No	No	No		agree	agree	agree	agree	strongly agree	neutral or undecided	agree	neutral or undecided	neutral or undecided	strongly agree	agree	agree	agree	strongly agree	Beekeeping	Environment	Science	Agriculture	Innovation	Economy	Politics	Moderately meaningful	Moderately meaningful	Very meaningful	Moderately meaningful	Very meaningful	Moderately meaningful	Very meaningful	Very meaningful	Neutral or undecided	Moderately meaningful	1	2
117	2020-08-18 09:59:03	de	Austria	Male	44	11	30	self-employment	Master’s degree	Yes	No	No	No	No	No		strongly agree	strongly agree	agree	strongly agree	agree	neutral or undecided	strongly agree	disagree	agree	strongly agree	neutral or undecided	agree	disagree	agree	Beekeeping	Environment	Science	Agriculture	Innovation	Politics	Economy	Very meaningful	Very meaningful	Neutral or undecided	Very meaningful	Moderately meaningful	Very meaningful	Very meaningful	Very meaningful	Not very meaningful	Not very meaningful	2	2
119	2020-08-19 00:14:24	el	Greece	Male	34	5	250	self-employment	Bachelor’s degree	No	No	Yes	No	No	No		strongly agree	strongly agree	strongly agree	strongly agree	strongly agree	neutral or undecided	strongly agree	strongly disagree	agree	neutral or undecided	neutral or undecided	neutral or undecided	agree	strongly agree	Beekeeping	Science	Environment	Agriculture	Innovation	Politics	Economy	Very meaningful	Very meaningful	Very meaningful	Very meaningful	Very meaningful	Very meaningful	Very meaningful	Very meaningful	Very meaningful	Very meaningful	1	2
120		el	Greece	Female	56	12	220	self-employment	Trade/technical/vocational training	No	No	No	No	Yes	No		strongly agree	strongly agree	strongly agree	strongly agree	strongly agree	strongly agree	strongly agree	strongly agree	agree	strongly agree	agree	agree	agree	strongly agree	Science	Environment	Beekeeping	Innovation	Agriculture	Politics	Economy	Moderately meaningful	Moderately meaningful	Very meaningful	Moderately meaningful	Moderately meaningful	Moderately meaningful	Very meaningful	Very meaningful	Moderately meaningful	Moderately meaningful	8	7
123	2020-08-23 18:35:21	fr	France	Male	67	47	80	retired	Trade/technical/vocational training	No	No	No	No	Yes	No		strongly agree	strongly agree	strongly agree	strongly agree	strongly agree	strongly agree	strongly agree	neutral or undecided	strongly agree	strongly agree	neutral or undecided	neutral or undecided	strongly agree	strongly agree	Environment	Beekeeping	Innovation	Science	Agriculture	Economy	Politics	Neutral or undecided	Neutral or undecided	Neutral or undecided	Neutral or undecided	Moderately meaningful	Moderately meaningful	Very meaningful	Neutral or undecided	Very meaningful	Very meaningful	2	2
124	2020-08-23 18:47:04	en	United Kingdom	Female	66	6	8	retired	Bachelor’s degree	No	No	No	No	Yes	No		strongly agree	neutral or undecided	neutral or undecided	strongly agree	strongly agree	neutral or undecided	strongly agree	neutral or undecided	neutral or undecided	neutral or undecided	neutral or undecided	neutral or undecided	neutral or undecided	neutral or undecided	Science	Environment	Innovation	Agriculture	Beekeeping	Politics	Economy	Not very meaningful	Not meaningful at all	Not very meaningful	Not meaningful at all	Not meaningful at all	Not very meaningful	Very meaningful	Very meaningful	Not very meaningful	Moderately meaningful	1	1
125	2020-08-23 19:37:17	el	Greece	Male	47	8	70	full-time employment	Bachelor’s degree	No	No	Yes	No	No	No		strongly agree	agree	strongly agree	strongly agree	strongly agree	agree	strongly agree	agree	strongly agree	agree	disagree	neutral or undecided	agree	agree	Agriculture	Beekeeping	Science	Politics	Environment	Innovation	Economy	Moderately meaningful	Neutral or undecided	Very meaningful	Neutral or undecided	Neutral or undecided	Moderately meaningful	Very meaningful	Very meaningful	Moderately meaningful	Moderately meaningful	1	1
127	2020-08-24 08:20:49	el	Greece	Male	62	40	270	retired	Bachelor’s degree	Yes	No	No	No	No	No		neutral or undecided	neutral or undecided	neutral or undecided	agree	strongly agree	disagree	neutral or undecided	neutral or undecided	disagree	agree	neutral or undecided	neutral or undecided	neutral or undecided	agree	Science	Beekeeping	Agriculture	Economy	Innovation	Environment	Politics	Moderately meaningful	Very meaningful	Very meaningful	Moderately meaningful	Neutral or undecided	Moderately meaningful	Very meaningful	Very meaningful	Neutral or undecided	Moderately meaningful	1	2
130	2020-08-24 12:15:23	en	United Kingdom	Male	72	57	25	retired	Trade/technical/vocational training	Yes	No	No	Yes	Yes	No		strongly agree	strongly agree	strongly agree	strongly agree	strongly agree	strongly agree	strongly agree	strongly agree	strongly agree	strongly agree	disagree	strongly disagree	strongly agree	strongly disagree	Environment	Beekeeping	Agriculture	Science	Innovation	Economy	Politics	Not meaningful at all	Not meaningful at all	Not meaningful at all	Not meaningful at all	Not meaningful at all	Neutral or undecided	Very meaningful	Very meaningful	Moderately meaningful	Very meaningful	1	2
131	2020-08-25 10:45:56	da	Denmark	Male	59	30	15	full-time employment	Master’s degree	No	No	No	No	No	No	Part of INSIGINA group	strongly agree	strongly agree	strongly agree	strongly agree	strongly agree	neutral or undecided	strongly agree	strongly agree	strongly agree	strongly agree	neutral or undecided	strongly agree	neutral or undecided	neutral or undecided	Science	Environment	Innovation	Beekeeping	Agriculture	Politics	Economy	Neutral or undecided	Moderately meaningful	Neutral or undecided	Neutral or undecided	Neutral or undecided	Neutral or undecided	Moderately meaningful	Very meaningful	Not very meaningful	Not very meaningful	1	1
133	2020-08-25 21:18:55	fr	France	Male	53	8	55	full-time employment	High school graduate, diploma or the equivalent	No	No	No	Yes	Yes	No		strongly agree	agree	strongly agree	agree	agree	agree	strongly agree	neutral or undecided	strongly agree	agree	strongly agree	agree	agree	strongly agree	Environment	Beekeeping	Science	Agriculture	Innovation	Politics	Economy	Moderately meaningful	Moderately meaningful	Moderately meaningful	Moderately meaningful	Moderately meaningful	Very meaningful	Very meaningful	Very meaningful	Very meaningful	Very meaningful	1	2
134	2020-08-27 09:29:21	it	Italy	Female	42	22	50	self-employment		No	Yes	No	No	No	No		strongly agree	agree	neutral or undecided	strongly agree	strongly agree	disagree	strongly agree	disagree	neutral or undecided	neutral or undecided	disagree	agree	agree	strongly agree	Environment	Science	Agriculture	Beekeeping	Economy	Politics	Innovation	Not very meaningful	Moderately meaningful	Moderately meaningful	Moderately meaningful	Moderately meaningful	Very meaningful	Very meaningful	Very meaningful	Moderately meaningful	Very meaningful	1	1
135	2020-08-27 10:42:10	ie	Ireland	Female	70	5	4	retired	High school graduate, diploma or the equivalent	No	No	No	No	Yes	No		strongly agree	strongly agree	agree	strongly agree	strongly agree	disagree	strongly agree	agree	agree	agree	disagree	strongly disagree	agree	agree	Beekeeping	Environment	Innovation	Science	Agriculture	Economy	Politics	Not meaningful at all	Neutral or undecided	Very meaningful	Not meaningful at all	Not very meaningful	Neutral or undecided	Very meaningful	Very meaningful	Neutral or undecided	Very meaningful	1	1
153	2020-09-05 19:05:40	it	Italy	Male	54	10	100	full-time employment	High school graduate, diploma or the equivalent	No	No	No	No	Yes	No		agree	agree	agree	agree	strongly agree	agree	strongly agree	agree	agree	agree	agree	agree	agree	strongly agree	Science	Beekeeping	Environment	Innovation	Economy	Agriculture	Politics	Moderately meaningful	Very meaningful	Moderately meaningful	Not very meaningful	Not very meaningful	Very meaningful	Very meaningful	Very meaningful	Very meaningful	Very meaningful	1	1
154	2020-09-07 10:39:29	lv	Latvia	Male	59	44	100	self-employment	Trade/technical/vocational training	No	No	No	No	Yes	No		agree	agree	disagree	agree	agree	disagree	agree	disagree	agree	neutral or undecided	disagree	disagree	neutral or undecided	strongly agree	Beekeeping	Agriculture	Environment	Innovation	Science	Economy	Politics	Neutral or undecided	Neutral or undecided	Neutral or undecided	Neutral or undecided	Not very meaningful	Not very meaningful	Very meaningful	Very meaningful	Not meaningful at all	Not meaningful at all	1	1
158	2020-09-08 06:30:28	el	Greece	Female	53	32	320	self-employment	Trade/technical/vocational training	No	No	No	No	Yes	No		strongly agree	agree	strongly agree	agree	strongly agree	neutral or undecided	strongly agree	disagree	strongly agree	agree	agree	strongly agree	strongly agree	agree	Environment	Beekeeping	Agriculture	Economy	Science	Politics	Innovation	Moderately meaningful	Very meaningful	Very meaningful	Moderately meaningful	Very meaningful	Neutral or undecided	Very meaningful	Very meaningful	Neutral or undecided	Very meaningful	1	1
162	2020-09-15 12:04:00	da	Denmark	Male	44	10	50	full-time employment	Trade/technical/vocational training	No	No	No	Yes	No	No		strongly agree	strongly agree	strongly agree	strongly agree	strongly agree	strongly agree	strongly agree	strongly agree	strongly agree	strongly agree	strongly disagree	strongly agree	strongly agree	strongly agree	Environment	Science	Politics	Agriculture	Economy	Innovation	Beekeeping	Very meaningful	Very meaningful	Very meaningful	Very meaningful	Not very meaningful	Neutral or undecided	Very meaningful	Very meaningful	Very meaningful	Moderately meaningful	9	9
163	2020-09-16 08:36:30	da	Denmark	Male	59	48	150	full-time employment	Trade/technical/vocational training	No	Yes	No	No	Yes	No		strongly agree	strongly agree	strongly agree	strongly agree	strongly agree	strongly agree	strongly agree	strongly agree	strongly agree	strongly agree	neutral or undecided	strongly agree	strongly agree	strongly agree	Environment	Science	Politics	Innovation	Agriculture	Beekeeping	Economy	Neutral or undecided	Moderately meaningful	Moderately meaningful	Not very meaningful	Neutral or undecided	Neutral or undecided	Very meaningful	Very meaningful	Neutral or undecided	Neutral or undecided	1	1
170	2020-11-03 08:44:46	de	Austria	Male	73	48	88	retired	Trade/technical/vocational training	No	No	No	No	No	Yes		strongly agree	agree	agree	strongly agree	strongly agree	neutral or undecided	agree	strongly agree	agree	strongly agree	agree	neutral or undecided	agree	agree	Beekeeping	Science	Environment	Innovation	Agriculture	Economy	Politics	Not very meaningful	Not very meaningful	Not very meaningful	Not very meaningful	Moderately meaningful	Moderately meaningful	Very meaningful	Very meaningful	Moderately meaningful	Very meaningful	2	2
[truncated: 30 more columns]
