# Supplementary material for: How and why beekeepers participate in the INSIGNIA citizen science honey bee environmental monitoring project
Source: Environ Sci Pollut Res Int. 2021 Mar 16;28(28):37995–8006. doi: 10.1007/s11356-021-13379-7 (PMC8302492; doi:10.1007/s11356-021-13379-7)
Supplement: Supplementary file 3 — (LSS 620 kb) [file 11356_2021_13379_MOESM3_ESM.lss]

<?xml version="1.0" encoding="UTF-8"?>
<document>
 <LimeSurveyDocType>Survey</LimeSurveyDocType>
 <DBVersion>359</DBVersion>
 <languages>
  <language>de</language>
  <language>da</language>
  <language>fr</language>
  <language>el</language>
  <language>ie</language>
  <language>it</language>
  <language>lv</language>
  <language>nl</language>
  <language>en</language>
 </languages>
 <answers>
  <fields>
   <fieldname>qid</fieldname>
   <fieldname>code</fieldname>
   <fieldname>answer</fieldname>
   <fieldname>sortorder</fieldname>
   <fieldname>assessment_value</fieldname>
   <fieldname>language</fieldname>
   <fieldname>scale_id</fieldname>
  </fields>
  <rows>
   <row>
    <qid><![CDATA[21292]]></qid>
    <code><![CDATA[A2]]></code>
    <answer><![CDATA[Poco importante]]></answer>
    <sortorder><![CDATA[2]]></sortorder>
    <assessment_value><![CDATA[0]]></assessment_value>
    <language><![CDATA[it]]></language>
    <scale_id><![CDATA[0]]></scale_id>
   </row>
   <row>
    <qid><![CDATA[21242]]></qid>
    <code><![CDATA[A04]]></code>
    <answer><![CDATA[France]]></answer>
    <sortorder><![CDATA[4]]></sortorder>
    <assessment_value><![CDATA[0]]></assessment_value>
    <language><![CDATA[ie]]></language>
    <scale_id><![CDATA[0]]></scale_id>
   </row>
   <row>
    <qid><![CDATA[21242]]></qid>
    <code><![CDATA[A05]]></code>
    <answer><![CDATA[Greece]]></answer>
    <sortorder><![CDATA[5]]></sortorder>
    <assessment_value><![CDATA[0]]></assessment_value>
    <language><![CDATA[ie]]></language>
    <scale_id><![CDATA[0]]></scale_id>
   </row>
   <row>
    <qid><![CDATA[21242]]></qid>
    <code><![CDATA[A06]]></code>
    <answer><![CDATA[Italy]]></answer>
    <sortorder><![CDATA[6]]></sortorder>
    <assessment_value><![CDATA[0]]></assessment_value>
    <language><![CDATA[ie]]></language>
    <scale_id><![CDATA[0]]></scale_id>
   </row>
   <row>
    <qid><![CDATA[21242]]></qid>
    <code><![CDATA[A08]]></code>
    <answer><![CDATA[Latvia]]></answer>
    <sortorder><![CDATA[8]]></sortorder>
    <assessment_value><![CDATA[0]]></assessment_value>
    <language><![CDATA[ie]]></language>
    <scale_id><![CDATA[0]]></scale_id>
   </row>
   <row>
    <qid><![CDATA[21242]]></qid>
    <code><![CDATA[A09]]></code>
    <answer><![CDATA[United Kingdom]]></answer>
    <sortorder><![CDATA[9]]></sortorder>
    <assessment_value><![CDATA[0]]></assessment_value>
    <language><![CDATA[ie]]></language>
    <scale_id><![CDATA[0]]></scale_id>
   </row>
   <row>
    <qid><![CDATA[21242]]></qid>
    <code><![CDATA[A03]]></code>
    <answer><![CDATA[Dānija]]></answer>
    <sortorder><![CDATA[3]]></sortorder>
    <assessment_value><![CDATA[0]]></assessment_value>
    <language><![CDATA[lv]]></language>
    <scale_id><![CDATA[0]]></scale_id>
   </row>
   <row>
    <qid><![CDATA[21242]]></qid>
    <code><![CDATA[A03]]></code>
    <answer><![CDATA[Danimarca]]></answer>
    <sortorder><![CDATA[3]]></sortorder>
    <assessment_value><![CDATA[0]]></assessment_value>
    <language><![CDATA[it]]></language>
    <scale_id><![CDATA[0]]></scale_id>
   </row>
   <row>
    <qid><![CDATA[21242]]></qid>
    <code><![CDATA[A04]]></code>
    <answer><![CDATA[Francia]]></answer>
    <sortorder><![CDATA[4]]></sortorder>
    <assessment_value><![CDATA[0]]></assessment_value>
    <language><![CDATA[it]]></language>
    <scale_id><![CDATA[0]]></scale_id>
   </row>
   <row>
    <qid><![CDATA[21242]]></qid>
    <code><![CDATA[A10]]></code>
    <answer><![CDATA[Netherlands]]></answer>
    <sortorder><![CDATA[10]]></sortorder>
    <assessment_value><![CDATA[0]]></assessment_value>
    <language><![CDATA[ie]]></language>
    <scale_id><![CDATA[0]]></scale_id>
   </row>
   <row>
    <qid><![CDATA[21242]]></qid>
    <code><![CDATA[A11]]></code>
    <answer><![CDATA[Norway]]></answer>
    <sortorder><![CDATA[11]]></sortorder>
    <assessment_value><![CDATA[0]]></assessment_value>
    <language><![CDATA[ie]]></language>
    <scale_id><![CDATA[0]]></scale_id>
   </row>
   <row>
    <qid><![CDATA[21242]]></qid>
    <code><![CDATA[A01]]></code>
    <answer><![CDATA[Austria]]></answer>
    <sortorder><![CDATA[1]]></sortorder>
    <assessment_value><![CDATA[0]]></assessment_value>
    <language><![CDATA[it]]></language>
    <scale_id><![CDATA[0]]></scale_id>
   </row>
   <row>
    <qid><![CDATA[21242]]></qid>
    <code><![CDATA[A02]]></code>
    <answer><![CDATA[Belgio]]></answer>
    <sortorder><![CDATA[2]]></sortorder>
    <assessment_value><![CDATA[0]]></assessment_value>
    <language><![CDATA[it]]></language>
    <scale_id><![CDATA[0]]></scale_id>
   </row>
   <row>
    <qid><![CDATA[21242]]></qid>
    <code><![CDATA[A05]]></code>
    <answer><![CDATA[Grecia]]></answer>
    <sortorder><![CDATA[5]]></sortorder>
    <assessment_value><![CDATA[0]]></assessment_value>
    <language><![CDATA[it]]></language>
    <scale_id><![CDATA[0]]></scale_id>
   </row>
   <row>
    <qid><![CDATA[21242]]></qid>
    <code><![CDATA[A06]]></code>
    <answer><![CDATA[Italia]]></answer>
    <sortorder><![CDATA[6]]></sortorder>
    <assessment_value><![CDATA[0]]></assessment_value>
    <language><![CDATA[it]]></language>
    <scale_id><![CDATA[0]]></scale_id>
   </row>
   <row>
    <qid><![CDATA[21242]]></qid>
    <code><![CDATA[A07]]></code>
    <answer><![CDATA[Irlanda]]></answer>
    <sortorder><![CDATA[7]]></sortorder>
    <assessment_value><![CDATA[0]]></assessment_value>
    <language><![CDATA[it]]></language>
    <scale_id><![CDATA[0]]></scale_id>
   </row>
   <row>
    <qid><![CDATA[21242]]></qid>
    <code><![CDATA[A08]]></code>
    <answer><![CDATA[Lettonia]]></answer>
    <sortorder><![CDATA[8]]></sortorder>
    <assessment_value><![CDATA[0]]></assessment_value>
    <language><![CDATA[it]]></language>
    <scale_id><![CDATA[0]]></scale_id>
   </row>
   <row>
    <qid><![CDATA[21242]]></qid>
    <code><![CDATA[A09]]></code>
    <answer><![CDATA[Regno Unito]]></answer>
    <sortorder><![CDATA[9]]></sortorder>
    <assessment_value><![CDATA[0]]></assessment_value>
    <language><![CDATA[it]]></language>
    <scale_id><![CDATA[0]]></scale_id>
   </row>
   <row>
    <qid><![CDATA[21242]]></qid>
    <code><![CDATA[A10]]></code>
    <answer><![CDATA[Olanda]]></answer>
    <sortorder><![CDATA[10]]></sortorder>
    <assessment_value><![CDATA[0]]></assessment_value>
    <language><![CDATA[it]]></language>
    <scale_id><![CDATA[0]]></scale_id>
   </row>
   <row>
    <qid><![CDATA[21242]]></qid>
    <code><![CDATA[A04]]></code>
    <answer><![CDATA[Francija]]></answer>
    <sortorder><![CDATA[4]]></sortorder>
    <assessment_value><![CDATA[0]]></assessment_value>
    <language><![CDATA[lv]]></language>
    <scale_id><![CDATA[0]]></scale_id>
   </row>
   <row>
    <qid><![CDATA[21242]]></qid>
    <code><![CDATA[A11]]></code>
    <answer><![CDATA[Norvegia]]></answer>
    <sortorder><![CDATA[11]]></sortorder>
    <assessment_value><![CDATA[0]]></assessment_value>
    <language><![CDATA[it]]></language>
    <scale_id><![CDATA[0]]></scale_id>
   </row>
   <row>
    <qid><![CDATA[21242]]></qid>
    <code><![CDATA[A01]]></code>
    <answer><![CDATA[Austrijā]]></answer>
    <sortorder><![CDATA[1]]></sortorder>
    <assessment_value><![CDATA[0]]></assessment_value>
    <language><![CDATA[lv]]></language>
    <scale_id><![CDATA[0]]></scale_id>
   </row>
   <row>
    <qid><![CDATA[21242]]></qid>
    <code><![CDATA[A02]]></code>
    <answer><![CDATA[Beļģija]]></answer>
    <sortorder><![CDATA[2]]></sortorder>
    <assessment_value><![CDATA[0]]></assessment_value>
    <language><![CDATA[lv]]></language>
    <scale_id><![CDATA[0]]></scale_id>
   </row>
   <row>
    <qid><![CDATA[21242]]></qid>
    <code><![CDATA[A05]]></code>
    <answer><![CDATA[Grieķija]]></answer>
    <sortorder><![CDATA[5]]></sortorder>
    <assessment_value><![CDATA[0]]></assessment_value>
    <language><![CDATA[lv]]></language>
    <scale_id><![CDATA[0]]></scale_id>
   </row>
   <row>
    <qid><![CDATA[21242]]></qid>
    <code><![CDATA[A06]]></code>
    <answer><![CDATA[Itālijā]]></answer>
    <sortorder><![CDATA[6]]></sortorder>
    <assessment_value><![CDATA[0]]></assessment_value>
    <language><![CDATA[lv]]></language>
    <scale_id><![CDATA[0]]></scale_id>
   </row>
   <row>
    <qid><![CDATA[21242]]></qid>
    <code><![CDATA[A10]]></code>
    <answer><![CDATA[Nīderlande]]></answer>
    <sortorder><![CDATA[10]]></sortorder>
    <assessment_value><![CDATA[0]]></assessment_value>
    <language><![CDATA[lv]]></language>
    <scale_id><![CDATA[0]]></scale_id>
   </row>
   <row>
    <qid><![CDATA[21242]]></qid>
    <code><![CDATA[A07]]></code>
    <answer><![CDATA[Īrija]]></answer>
    <sortorder><![CDATA[7]]></sortorder>
    <assessment_value><![CDATA[0]]></assessment_value>
    <language><![CDATA[lv]]></language>
    <scale_id><![CDATA[0]]></scale_id>
   </row>
   <row>
    <qid><![CDATA[21242]]></qid>
    <code><![CDATA[A08]]></code>
    <answer><![CDATA[Latvija]]></answer>
    <sortorder><![CDATA[8]]></sortorder>
    <assessment_value><![CDATA[0]]></assessment_value>
    <language><![CDATA[lv]]></language>
    <scale_id><![CDATA[0]]></scale_id>
   </row>
   <row>
    <qid><![CDATA[21242]]></qid>
    <code><![CDATA[A09]]></code>
    <answer><![CDATA[Lielbritānija]]></answer>
    <sortorder><![CDATA[9]]></sortorder>
    <assessment_value><![CDATA[0]]></assessment_value>
    <language><![CDATA[lv]]></language>
    <scale_id><![CDATA[0]]></scale_id>
   </row>
   <row>
    <qid><![CDATA[21242]]></qid>
    <code><![CDATA[A11]]></code>
    <answer><![CDATA[Norvēģija]]></answer>
    <sortorder><![CDATA[11]]></sortorder>
    <assessment_value><![CDATA[0]]></assessment_value>
    <language><![CDATA[lv]]></language>
    <scale_id><![CDATA[0]]></scale_id>
   </row>
   <row>
    <qid><![CDATA[21242]]></qid>
    <code><![CDATA[A01]]></code>
    <answer><![CDATA[Oostenrijk]]></answer>
    <sortorder><![CDATA[1]]></sortorder>
    <assessment_value><![CDATA[0]]></assessment_value>
    <language><![CDATA[nl]]></language>
    <scale_id><![CDATA[0]]></scale_id>
   </row>
   <row>
    <qid><![CDATA[21242]]></qid>
    <code><![CDATA[A02]]></code>
    <answer><![CDATA[België]]></answer>
    <sortorder><![CDATA[2]]></sortorder>
    <assessment_value><![CDATA[0]]></assessment_value>
    <language><![CDATA[nl]]></language>
    <scale_id><![CDATA[0]]></scale_id>
   </row>
   <row>
    <qid><![CDATA[21242]]></qid>
    <code><![CDATA[A03]]></code>
    <answer><![CDATA[Denemarken]]></answer>
    <sortorder><![CDATA[3]]></sortorder>
    <assessment_value><![CDATA[0]]></assessment_value>
    <language><![CDATA[nl]]></language>
    <scale_id><![CDATA[0]]></scale_id>
   </row>
   <row>
    <qid><![CDATA[21242]]></qid>
    <code><![CDATA[A04]]></code>
    <answer><![CDATA[Frankrijk]]></answer>
    <sortorder><![CDATA[4]]></sortorder>
    <assessment_value><![CDATA[0]]></assessment_value>
    <language><![CDATA[nl]]></language>
    <scale_id><![CDATA[0]]></scale_id>
   </row>
   <row>
    <qid><![CDATA[21242]]></qid>
    <code><![CDATA[A05]]></code>
    <answer><![CDATA[Griekenland]]></answer>
    <sortorder><![CDATA[5]]></sortorder>
    <assessment_value><![CDATA[0]]></assessment_value>
    <language><![CDATA[nl]]></language>
    <scale_id><![CDATA[0]]></scale_id>
   </row>
   <row>
    <qid><![CDATA[21248]]></qid>
    <code><![CDATA[A7]]></code>
    <answer><![CDATA[Doctorat]]></answer>
    <sortorder><![CDATA[7]]></sortorder>
    <assessment_value><![CDATA[0]]></assessment_value>
    <language><![CDATA[fr]]></language>
    <scale_id><![CDATA[0]]></scale_id>
   </row>
   <row>
    <qid><![CDATA[21248]]></qid>
    <code><![CDATA[A6]]></code>
    <answer><![CDATA[Master’s degree]]></answer>
    <sortorder><![CDATA[6]]></sortorder>
    <assessment_value><![CDATA[0]]></assessment_value>
    <language><![CDATA[en]]></language>
    <scale_id><![CDATA[0]]></scale_id>
   </row>
   <row>
    <qid><![CDATA[21248]]></qid>
    <code><![CDATA[A6]]></code>
    <answer><![CDATA[Magisterium]]></answer>
    <sortorder><![CDATA[6]]></sortorder>
    <assessment_value><![CDATA[0]]></assessment_value>
    <language><![CDATA[de]]></language>
    <scale_id><![CDATA[0]]></scale_id>
   </row>
   <row>
    <qid><![CDATA[21248]]></qid>
    <code><![CDATA[A6]]></code>
    <answer><![CDATA[Kandidat]]></answer>
    <sortorder><![CDATA[6]]></sortorder>
    <assessment_value><![CDATA[0]]></assessment_value>
    <language><![CDATA[da]]></language>
    <scale_id><![CDATA[0]]></scale_id>
   </row>
   <row>
    <qid><![CDATA[21248]]></qid>
    <code><![CDATA[A6]]></code>
    <answer><![CDATA[Master]]></answer>
    <sortorder><![CDATA[6]]></sortorder>
    <assessment_value><![CDATA[0]]></assessment_value>
    <language><![CDATA[fr]]></language>
    <scale_id><![CDATA[0]]></scale_id>
   </row>
   <row>
    <qid><![CDATA[21248]]></qid>
    <code><![CDATA[A6]]></code>
    <answer><![CDATA[Μεταπτυχιακό]]></answer>
    <sortorder><![CDATA[6]]></sortorder>
    <assessment_value><![CDATA[0]]></assessment_value>
    <language><![CDATA[el]]></language>
    <scale_id><![CDATA[0]]></scale_id>
   </row>
   <row>
    <qid><![CDATA[21248]]></qid>
    <code><![CDATA[A6]]></code>
    <answer><![CDATA[Master’s degree]]></answer>
    <sortorder><![CDATA[6]]></sortorder>
    <assessment_value><![CDATA[0]]></assessment_value>
    <language><![CDATA[ie]]></language>
    <scale_id><![CDATA[0]]></scale_id>
   </row>
   <row>
    <qid><![CDATA[21248]]></qid>
    <code><![CDATA[A6]]></code>
    <answer><![CDATA[Master]]></answer>
    <sortorder><![CDATA[6]]></sortorder>
    <assessment_value><![CDATA[0]]></assessment_value>
    <language><![CDATA[it]]></language>
    <scale_id><![CDATA[0]]></scale_id>
   </row>
   <row>
    <qid><![CDATA[21248]]></qid>
    <code><![CDATA[A6]]></code>
    <answer><![CDATA[Maģistra grāds]]></answer>
    <sortorder><![CDATA[6]]></sortorder>
    <assessment_value><![CDATA[0]]></assessment_value>
    <language><![CDATA[lv]]></language>
    <scale_id><![CDATA[0]]></scale_id>
   </row>
   <row>
    <qid><![CDATA[21248]]></qid>
    <code><![CDATA[A6]]></code>
    <answer><![CDATA[Master]]></answer>
    <sortorder><![CDATA[6]]></sortorder>
    <assessment_value><![CDATA[0]]></assessment_value>
    <language><![CDATA[nl]]></language>
    <scale_id><![CDATA[0]]></scale_id>
   </row>
   <row>
    <qid><![CDATA[21248]]></qid>
    <code><![CDATA[A7]]></code>
    <answer><![CDATA[Doctorate degree]]></answer>
    <sortorder><![CDATA[7]]></sortorder>
    <assessment_value><![CDATA[0]]></assessment_value>
    <language><![CDATA[en]]></language>
    <scale_id><![CDATA[0]]></scale_id>
   </row>
   <row>
    <qid><![CDATA[21248]]></qid>
    <code><![CDATA[A7]]></code>
    <answer><![CDATA[Doktorat]]></answer>
    <sortorder><![CDATA[7]]></sortorder>
    <assessment_value><![CDATA[0]]></assessment_value>
    <language><![CDATA[de]]></language>
    <scale_id><![CDATA[0]]></scale_id>
   </row>
   <row>
    <qid><![CDATA[21248]]></qid>
    <code><![CDATA[A7]]></code>
    <answer><![CDATA[Ph.D.]]></answer>
    <sortorder><![CDATA[7]]></sortorder>
    <assessment_value><![CDATA[0]]></assessment_value>
    <language><![CDATA[da]]></language>
    <scale_id><![CDATA[0]]></scale_id>
   </row>
   <row>
    <qid><![CDATA[21327]]></qid>
    <code><![CDATA[A3]]></code>
    <answer><![CDATA[Yes, in both colonies]]></answer>
    <sortorder><![CDATA[3]]></sortorder>
    <assessment_value><![CDATA[0]]></assessment_value>
    <language><![CDATA[ie]]></language>
    <scale_id><![CDATA[0]]></scale_id>
   </row>
   <row>
    <qid><![CDATA[21341]]></qid>
    <code><![CDATA[A4]]></code>
    <answer><![CDATA[Iespējams]]></answer>
    <sortorder><![CDATA[4]]></sortorder>
    <assessment_value><![CDATA[0]]></assessment_value>
    <language><![CDATA[lv]]></language>
    <scale_id><![CDATA[0]]></scale_id>
   </row>
   <row>
    <qid><![CDATA[21341]]></qid>
    <code><![CDATA[A4]]></code>
    <answer><![CDATA[Mogelijk]]></answer>
    <sortorder><![CDATA[4]]></sortorder>
    <assessment_value><![CDATA[0]]></assessment_value>
    <language><![CDATA[nl]]></language>
    <scale_id><![CDATA[0]]></scale_id>
   </row>
   <row>
    <qid><![CDATA[21341]]></qid>
    <code><![CDATA[A5]]></code>
    <answer><![CDATA[Probably Not]]></answer>
    <sortorder><![CDATA[5]]></sortorder>
    <assessment_value><![CDATA[0]]></assessment_value>
    <language><![CDATA[en]]></language>
    <scale_id><![CDATA[0]]></scale_id>
   </row>
   <row>
    <qid><![CDATA[21341]]></qid>
    <code><![CDATA[A5]]></code>
    <answer><![CDATA[Eher nicht]]></answer>
    <sortorder><![CDATA[5]]></sortorder>
    <assessment_value><![CDATA[0]]></assessment_value>
    <language><![CDATA[de]]></language>
    <scale_id><![CDATA[0]]></scale_id>
   </row>
   <row>
    <qid><![CDATA[21247]]></qid>
    <code><![CDATA[A4]]></code>
    <answer><![CDATA[A tempo pieno]]></answer>
    <sortorder><![CDATA[4]]></sortorder>
    <assessment_value><![CDATA[0]]></assessment_value>
    <language><![CDATA[it]]></language>
    <scale_id><![CDATA[0]]></scale_id>
   </row>
   <row>
    <qid><![CDATA[21247]]></qid>
    <code><![CDATA[A4]]></code>
    <answer><![CDATA[Pilna laika nodarbinātais]]></answer>
    <sortorder><![CDATA[4]]></sortorder>
    <assessment_value><![CDATA[0]]></assessment_value>
    <language><![CDATA[lv]]></language>
    <scale_id><![CDATA[0]]></scale_id>
   </row>
   <row>
    <qid><![CDATA[21247]]></qid>
    <code><![CDATA[A4]]></code>
    <answer><![CDATA[voltijds tewerkgesteld]]></answer>
    <sortorder><![CDATA[4]]></sortorder>
    <assessment_value><![CDATA[0]]></assessment_value>
    <language><![CDATA[nl]]></language>
    <scale_id><![CDATA[0]]></scale_id>
   </row>
   <row>
    <qid><![CDATA[21341]]></qid>
    <code><![CDATA[A6]]></code>
    <answer><![CDATA[Zeker niet]]></answer>
    <sortorder><![CDATA[6]]></sortorder>
    <assessment_value><![CDATA[0]]></assessment_value>
    <language><![CDATA[nl]]></language>
    <scale_id><![CDATA[0]]></scale_id>
   </row>
   <row>
    <qid><![CDATA[21247]]></qid>
    <code><![CDATA[A2]]></code>
    <answer><![CDATA[Selvstændig]]></answer>
    <sortorder><![CDATA[2]]></sortorder>
    <assessment_value><![CDATA[0]]></assessment_value>
    <language><![CDATA[da]]></language>
    <scale_id><![CDATA[0]]></scale_id>
   </row>
   <row>
    <qid><![CDATA[21247]]></qid>
    <code><![CDATA[A2]]></code>
    <answer><![CDATA[Selbstständig]]></answer>
    <sortorder><![CDATA[2]]></sortorder>
    <assessment_value><![CDATA[0]]></assessment_value>
    <language><![CDATA[de]]></language>
    <scale_id><![CDATA[0]]></scale_id>
   </row>
   <row>
    <qid><![CDATA[21247]]></qid>
    <code><![CDATA[A2]]></code>
    <answer><![CDATA[self-employment]]></answer>
    <sortorder><![CDATA[2]]></sortorder>
    <assessment_value><![CDATA[0]]></assessment_value>
    <language><![CDATA[en]]></language>
    <scale_id><![CDATA[0]]></scale_id>
   </row>
   <row>
    <qid><![CDATA[21247]]></qid>
    <code><![CDATA[A1]]></code>
    <answer><![CDATA[Pensionato]]></answer>
    <sortorder><![CDATA[1]]></sortorder>
    <assessment_value><![CDATA[0]]></assessment_value>
    <language><![CDATA[it]]></language>
    <scale_id><![CDATA[0]]></scale_id>
   </row>
   <row>
    <qid><![CDATA[21247]]></qid>
    <code><![CDATA[A1]]></code>
    <answer><![CDATA[Pensijā]]></answer>
    <sortorder><![CDATA[1]]></sortorder>
    <assessment_value><![CDATA[0]]></assessment_value>
    <language><![CDATA[lv]]></language>
    <scale_id><![CDATA[0]]></scale_id>
   </row>
   <row>
    <qid><![CDATA[21247]]></qid>
    <code><![CDATA[A1]]></code>
    <answer><![CDATA[Gepensioneerd]]></answer>
    <sortorder><![CDATA[1]]></sortorder>
    <assessment_value><![CDATA[0]]></assessment_value>
    <language><![CDATA[nl]]></language>
    <scale_id><![CDATA[0]]></scale_id>
   </row>
   <row>
    <qid><![CDATA[21247]]></qid>
    <code><![CDATA[A1]]></code>
    <answer><![CDATA[Είστε συνταξιούχος?]]></answer>
    <sortorder><![CDATA[1]]></sortorder>
    <assessment_value><![CDATA[0]]></assessment_value>
    <language><![CDATA[el]]></language>
    <scale_id><![CDATA[0]]></scale_id>
   </row>
   <row>
    <qid><![CDATA[21247]]></qid>
    <code><![CDATA[A1]]></code>
    <answer><![CDATA[retired]]></answer>
    <sortorder><![CDATA[1]]></sortorder>
    <assessment_value><![CDATA[0]]></assessment_value>
    <language><![CDATA[ie]]></language>
    <scale_id><![CDATA[0]]></scale_id>
   </row>
   <row>
    <qid><![CDATA[21247]]></qid>
    <code><![CDATA[A1]]></code>
    <answer><![CDATA[Retraité]]></answer>
    <sortorder><![CDATA[1]]></sortorder>
    <assessment_value><![CDATA[0]]></assessment_value>
    <language><![CDATA[fr]]></language>
    <scale_id><![CDATA[0]]></scale_id>
   </row>
   <row>
    <qid><![CDATA[21247]]></qid>
    <code><![CDATA[A1]]></code>
    <answer><![CDATA[Pensionist]]></answer>
    <sortorder><![CDATA[1]]></sortorder>
    <assessment_value><![CDATA[0]]></assessment_value>
    <language><![CDATA[da]]></language>
    <scale_id><![CDATA[0]]></scale_id>
   </row>
   <row>
    <qid><![CDATA[21247]]></qid>
    <code><![CDATA[A1]]></code>
    <answer><![CDATA[Pensioniert]]></answer>
    <sortorder><![CDATA[1]]></sortorder>
    <assessment_value><![CDATA[0]]></assessment_value>
    <language><![CDATA[de]]></language>
    <scale_id><![CDATA[0]]></scale_id>
   </row>
   <row>
    <qid><![CDATA[21247]]></qid>
    <code><![CDATA[A1]]></code>
    <answer><![CDATA[retired]]></answer>
    <sortorder><![CDATA[1]]></sortorder>
    <assessment_value><![CDATA[0]]></assessment_value>
    <language><![CDATA[en]]></language>
    <scale_id><![CDATA[0]]></scale_id>
   </row>
   <row>
    <qid><![CDATA[21248]]></qid>
    <code><![CDATA[A3]]></code>
    <answer><![CDATA[Diploma di scuola superiore (o equivalente)]]></answer>
    <sortorder><![CDATA[3]]></sortorder>
    <assessment_value><![CDATA[0]]></assessment_value>
    <language><![CDATA[it]]></language>
    <scale_id><![CDATA[0]]></scale_id>
   </row>
   <row>
    <qid><![CDATA[21248]]></qid>
    <code><![CDATA[A3]]></code>
    <answer><![CDATA[Absolvēta vidusskola, diploms vai atestāts]]></answer>
    <sortorder><![CDATA[3]]></sortorder>
    <assessment_value><![CDATA[0]]></assessment_value>
    <language><![CDATA[lv]]></language>
    <scale_id><![CDATA[0]]></scale_id>
   </row>
   <row>
    <qid><![CDATA[21248]]></qid>
    <code><![CDATA[A3]]></code>
    <answer><![CDATA[High school graduate, diploma or the equivalent]]></answer>
    <sortorder><![CDATA[3]]></sortorder>
    <assessment_value><![CDATA[0]]></assessment_value>
    <language><![CDATA[ie]]></language>
    <scale_id><![CDATA[0]]></scale_id>
   </row>
   <row>
    <qid><![CDATA[21248]]></qid>
    <code><![CDATA[A3]]></code>
    <answer><![CDATA[Απόφοιτος  Λυκείου]]></answer>
    <sortorder><![CDATA[3]]></sortorder>
    <assessment_value><![CDATA[0]]></assessment_value>
    <language><![CDATA[el]]></language>
    <scale_id><![CDATA[0]]></scale_id>
   </row>
   <row>
    <qid><![CDATA[21248]]></qid>
    <code><![CDATA[A3]]></code>
    <answer><![CDATA[Diplôme d'études secondaires (Brevet, BEP, CAP, DNB, CFG,  BAC, ...)]]></answer>
    <sortorder><![CDATA[3]]></sortorder>
    <assessment_value><![CDATA[0]]></assessment_value>
    <language><![CDATA[fr]]></language>
    <scale_id><![CDATA[0]]></scale_id>
   </row>
   <row>
    <qid><![CDATA[21248]]></qid>
    <code><![CDATA[A3]]></code>
    <answer><![CDATA[High school graduate, diploma or the equivalent]]></answer>
    <sortorder><![CDATA[3]]></sortorder>
    <assessment_value><![CDATA[0]]></assessment_value>
    <language><![CDATA[en]]></language>
    <scale_id><![CDATA[0]]></scale_id>
   </row>
   <row>
    <qid><![CDATA[21248]]></qid>
    <code><![CDATA[A3]]></code>
    <answer><![CDATA[Matura]]></answer>
    <sortorder><![CDATA[3]]></sortorder>
    <assessment_value><![CDATA[0]]></assessment_value>
    <language><![CDATA[de]]></language>
    <scale_id><![CDATA[0]]></scale_id>
   </row>
   <row>
    <qid><![CDATA[21248]]></qid>
    <code><![CDATA[A3]]></code>
    <answer><![CDATA[Gymnasie eller lignende]]></answer>
    <sortorder><![CDATA[3]]></sortorder>
    <assessment_value><![CDATA[0]]></assessment_value>
    <language><![CDATA[da]]></language>
    <scale_id><![CDATA[0]]></scale_id>
   </row>
   <row>
    <qid><![CDATA[21248]]></qid>
    <code><![CDATA[A2]]></code>
    <answer><![CDATA[Pamatizglītība (pamatskola)]]></answer>
    <sortorder><![CDATA[2]]></sortorder>
    <assessment_value><![CDATA[0]]></assessment_value>
    <language><![CDATA[lv]]></language>
    <scale_id><![CDATA[0]]></scale_id>
   </row>
   <row>
    <qid><![CDATA[21248]]></qid>
    <code><![CDATA[A2]]></code>
    <answer><![CDATA[Lager onderwijs]]></answer>
    <sortorder><![CDATA[2]]></sortorder>
    <assessment_value><![CDATA[0]]></assessment_value>
    <language><![CDATA[nl]]></language>
    <scale_id><![CDATA[0]]></scale_id>
   </row>
   <row>
    <qid><![CDATA[21248]]></qid>
    <code><![CDATA[A2]]></code>
    <answer><![CDATA[Sono andato a scuola fino alla 3° media]]></answer>
    <sortorder><![CDATA[2]]></sortorder>
    <assessment_value><![CDATA[0]]></assessment_value>
    <language><![CDATA[it]]></language>
    <scale_id><![CDATA[0]]></scale_id>
   </row>
   <row>
    <qid><![CDATA[21248]]></qid>
    <code><![CDATA[A2]]></code>
    <answer><![CDATA[Nursery school to 8th grade]]></answer>
    <sortorder><![CDATA[2]]></sortorder>
    <assessment_value><![CDATA[0]]></assessment_value>
    <language><![CDATA[ie]]></language>
    <scale_id><![CDATA[0]]></scale_id>
   </row>
   <row>
    <qid><![CDATA[21248]]></qid>
    <code><![CDATA[A2]]></code>
    <answer><![CDATA[Folkeskole]]></answer>
    <sortorder><![CDATA[2]]></sortorder>
    <assessment_value><![CDATA[0]]></assessment_value>
    <language><![CDATA[da]]></language>
    <scale_id><![CDATA[0]]></scale_id>
   </row>
   <row>
    <qid><![CDATA[21248]]></qid>
    <code><![CDATA[A2]]></code>
    <answer><![CDATA[maternelle à la  8e année]]></answer>
    <sortorder><![CDATA[2]]></sortorder>
    <assessment_value><![CDATA[0]]></assessment_value>
    <language><![CDATA[fr]]></language>
    <scale_id><![CDATA[0]]></scale_id>
   </row>
   <row>
    <qid><![CDATA[21248]]></qid>
    <code><![CDATA[A2]]></code>
    <answer><![CDATA[Μέχρι Γυμνάσιο]]></answer>
    <sortorder><![CDATA[2]]></sortorder>
    <assessment_value><![CDATA[0]]></assessment_value>
    <language><![CDATA[el]]></language>
    <scale_id><![CDATA[0]]></scale_id>
   </row>
   <row>
    <qid><![CDATA[21248]]></qid>
    <code><![CDATA[A2]]></code>
    <answer><![CDATA[Nursery school to 8th grade]]></answer>
    <sortorder><![CDATA[2]]></sortorder>
    <assessment_value><![CDATA[0]]></assessment_value>
    <language><![CDATA[en]]></language>
    <scale_id><![CDATA[0]]></scale_id>
   </row>
   <row>
    <qid><![CDATA[21248]]></qid>
    <code><![CDATA[A2]]></code>
    <answer><![CDATA[Pflichtschule]]></answer>
    <sortorder><![CDATA[2]]></sortorder>
    <assessment_value><![CDATA[0]]></assessment_value>
    <language><![CDATA[de]]></language>
    <scale_id><![CDATA[0]]></scale_id>
   </row>
   <row>
    <qid><![CDATA[21248]]></qid>
    <code><![CDATA[A1]]></code>
    <answer><![CDATA[Geen scholing afgewerkt]]></answer>
    <sortorder><![CDATA[1]]></sortorder>
    <assessment_value><![CDATA[0]]></assessment_value>
    <language><![CDATA[nl]]></language>
    <scale_id><![CDATA[0]]></scale_id>
   </row>
   <row>
    <qid><![CDATA[21248]]></qid>
    <code><![CDATA[A1]]></code>
    <answer><![CDATA[Nepabeigta skola]]></answer>
    <sortorder><![CDATA[1]]></sortorder>
    <assessment_value><![CDATA[0]]></assessment_value>
    <language><![CDATA[lv]]></language>
    <scale_id><![CDATA[0]]></scale_id>
   </row>
   <row>
    <qid><![CDATA[21248]]></qid>
    <code><![CDATA[A1]]></code>
    <answer><![CDATA[No schooling completed]]></answer>
    <sortorder><![CDATA[1]]></sortorder>
    <assessment_value><![CDATA[0]]></assessment_value>
    <language><![CDATA[ie]]></language>
    <scale_id><![CDATA[0]]></scale_id>
   </row>
   <row>
    <qid><![CDATA[21248]]></qid>
    <code><![CDATA[A1]]></code>
    <answer><![CDATA[Non ho completato l'educazione scolastica obbligatoria]]></answer>
    <sortorder><![CDATA[1]]></sortorder>
    <assessment_value><![CDATA[0]]></assessment_value>
    <language><![CDATA[it]]></language>
    <scale_id><![CDATA[0]]></scale_id>
   </row>
   <row>
    <qid><![CDATA[21248]]></qid>
    <code><![CDATA[A1]]></code>
    <answer><![CDATA[Aucune scolarité complétée]]></answer>
    <sortorder><![CDATA[1]]></sortorder>
    <assessment_value><![CDATA[0]]></assessment_value>
    <language><![CDATA[fr]]></language>
    <scale_id><![CDATA[0]]></scale_id>
   </row>
   <row>
    <qid><![CDATA[21248]]></qid>
    <code><![CDATA[A1]]></code>
    <answer><![CDATA[Καμία εκπαίδευση]]></answer>
    <sortorder><![CDATA[1]]></sortorder>
    <assessment_value><![CDATA[0]]></assessment_value>
    <language><![CDATA[el]]></language>
    <scale_id><![CDATA[0]]></scale_id>
   </row>
   <row>
    <qid><![CDATA[21248]]></qid>
    <code><![CDATA[A1]]></code>
    <answer><![CDATA[Ingen afsluttet uddannelse]]></answer>
    <sortorder><![CDATA[1]]></sortorder>
    <assessment_value><![CDATA[0]]></assessment_value>
    <language><![CDATA[da]]></language>
    <scale_id><![CDATA[0]]></scale_id>
   </row>
   <row>
    <qid><![CDATA[21248]]></qid>
    <code><![CDATA[A1]]></code>
    <answer><![CDATA[Kein abgeschlossener Schulabschluß]]></answer>
    <sortorder><![CDATA[1]]></sortorder>
    <assessment_value><![CDATA[0]]></assessment_value>
    <language><![CDATA[de]]></language>
    <scale_id><![CDATA[0]]></scale_id>
   </row>
   <row>
    <qid><![CDATA[21248]]></qid>
    <code><![CDATA[A1]]></code>
    <answer><![CDATA[No schooling completed]]></answer>
    <sortorder><![CDATA[1]]></sortorder>
    <assessment_value><![CDATA[0]]></assessment_value>
    <language><![CDATA[en]]></language>
    <scale_id><![CDATA[0]]></scale_id>
   </row>
   <row>
    <qid><![CDATA[21257]]></qid>
    <code><![CDATA[A1]]></code>
    <answer><![CDATA[Meget enig]]></answer>
    <sortorder><![CDATA[1]]></sortorder>
    <assessment_value><![CDATA[0]]></assessment_value>
    <language><![CDATA[da]]></language>
    <scale_id><![CDATA[0]]></scale_id>
   </row>
   <row>
    <qid><![CDATA[21257]]></qid>
    <code><![CDATA[A1]]></code>
    <answer><![CDATA[Starke Zustimmung]]></answer>
    <sortorder><![CDATA[1]]></sortorder>
    <assessment_value><![CDATA[0]]></assessment_value>
    <language><![CDATA[de]]></language>
    <scale_id><![CDATA[0]]></scale_id>
   </row>
   <row>
    <qid><![CDATA[21257]]></qid>
    <code><![CDATA[A1]]></code>
    <answer><![CDATA[strongly agree]]></answer>
    <sortorder><![CDATA[1]]></sortorder>
    <assessment_value><![CDATA[0]]></assessment_value>
    <language><![CDATA[en]]></language>
    <scale_id><![CDATA[0]]></scale_id>
   </row>
   <row>
    <qid><![CDATA[21327]]></qid>
    <code><![CDATA[A1]]></code>
    <answer><![CDATA[Nej]]></answer>
    <sortorder><![CDATA[1]]></sortorder>
    <assessment_value><![CDATA[0]]></assessment_value>
    <language><![CDATA[da]]></language>
    <scale_id><![CDATA[0]]></scale_id>
   </row>
   <row>
    <qid><![CDATA[21327]]></qid>
    <code><![CDATA[A1]]></code>
    <answer><![CDATA[Nein]]></answer>
    <sortorder><![CDATA[1]]></sortorder>
    <assessment_value><![CDATA[0]]></assessment_value>
    <language><![CDATA[de]]></language>
    <scale_id><![CDATA[0]]></scale_id>
   </row>
   <row>
    <qid><![CDATA[21327]]></qid>
    <code><![CDATA[A1]]></code>
    <answer><![CDATA[No]]></answer>
    <sortorder><![CDATA[1]]></sortorder>
    <assessment_value><![CDATA[0]]></assessment_value>
    <language><![CDATA[en]]></language>
    <scale_id><![CDATA[0]]></scale_id>
   </row>
   <row>
    <qid><![CDATA[21247]]></qid>
    <code><![CDATA[A4]]></code>
    <answer><![CDATA[Εργάζεστε με πλήρες ωράριο?]]></answer>
    <sortorder><![CDATA[4]]></sortorder>
    <assessment_value><![CDATA[0]]></assessment_value>
    <language><![CDATA[el]]></language>
    <scale_id><![CDATA[0]]></scale_id>
   </row>
   <row>
    <qid><![CDATA[21242]]></qid>
    <code><![CDATA[A06]]></code>
    <answer><![CDATA[Italië]]></answer>
    <sortorder><![CDATA[6]]></sortorder>
    <assessment_value><![CDATA[0]]></assessment_value>
    <language><![CDATA[nl]]></language>
    <scale_id><![CDATA[0]]></scale_id>
   </row>
   <row>
    <qid><![CDATA[21242]]></qid>
    <code><![CDATA[A07]]></code>
    <answer><![CDATA[Ierland]]></answer>
    <sortorder><![CDATA[7]]></sortorder>
    <assessment_value><![CDATA[0]]></assessment_value>
    <language><![CDATA[nl]]></language>
    <scale_id><![CDATA[0]]></scale_id>
   </row>
   <row>
    <qid><![CDATA[21242]]></qid>
    <code><![CDATA[A08]]></code>
    <answer><![CDATA[Letland]]></answer>
    <sortorder><![CDATA[8]]></sortorder>
    <assessment_value><![CDATA[0]]></assessment_value>
    <language><![CDATA[nl]]></language>
    <scale_id><![CDATA[0]]></scale_id>
   </row>
   <row>
    <qid><![CDATA[21242]]></qid>
    <code><![CDATA[A09]]></code>
    <answer><![CDATA[Verenigd Koninkrijk]]></answer>
    <sortorder><![CDATA[9]]></sortorder>
    <assessment_value><![CDATA[0]]></assessment_value>
    <language><![CDATA[nl]]></language>
    <scale_id><![CDATA[0]]></scale_id>
   </row>
   <row>
    <qid><![CDATA[21242]]></qid>
    <code><![CDATA[A10]]></code>
    <answer><![CDATA[Nederland]]></answer>
    <sortorder><![CDATA[10]]></sortorder>
    <assessment_value><![CDATA[0]]></assessment_value>
    <language><![CDATA[nl]]></language>
    <scale_id><![CDATA[0]]></scale_id>
   </row>
   <row>
    <qid><![CDATA[21242]]></qid>
    <code><![CDATA[A11]]></code>
    <answer><![CDATA[Noorwegen]]></answer>
    <sortorder><![CDATA[11]]></sortorder>
    <assessment_value><![CDATA[0]]></assessment_value>
    <language><![CDATA[nl]]></language>
    <scale_id><![CDATA[0]]></scale_id>
   </row>
   <row>
    <qid><![CDATA[21247]]></qid>
    <code><![CDATA[A4]]></code>
    <answer><![CDATA[full-time employment]]></answer>
    <sortorder><![CDATA[4]]></sortorder>
    <assessment_value><![CDATA[0]]></assessment_value>
    <language><![CDATA[ie]]></language>
    <scale_id><![CDATA[0]]></scale_id>
   </row>
   <row>
    <qid><![CDATA[21247]]></qid>
    <code><![CDATA[A4]]></code>
    <answer><![CDATA[Travailleur à temps plein]]></answer>
    <sortorder><![CDATA[4]]></sortorder>
    <assessment_value><![CDATA[0]]></assessment_value>
    <language><![CDATA[fr]]></language>
    <scale_id><![CDATA[0]]></scale_id>
   </row>
   <row>
    <qid><![CDATA[21247]]></qid>
    <code><![CDATA[A4]]></code>
    <answer><![CDATA[full-time employment]]></answer>
    <sortorder><![CDATA[4]]></sortorder>
    <assessment_value><![CDATA[0]]></assessment_value>
    <language><![CDATA[en]]></language>
    <scale_id><![CDATA[0]]></scale_id>
   </row>
   <row>
    <qid><![CDATA[21247]]></qid>
    <code><![CDATA[A4]]></code>
    <answer><![CDATA[Vollzeit]]></answer>
    <sortorder><![CDATA[4]]></sortorder>
    <assessment_value><![CDATA[0]]></assessment_value>
    <language><![CDATA[de]]></language>
    <scale_id><![CDATA[0]]></scale_id>
   </row>
   <row>
    <qid><![CDATA[21247]]></qid>
    <code><![CDATA[A3]]></code>
    <answer><![CDATA[Nepilna laika nodarbinātais]]></answer>
    <sortorder><![CDATA[3]]></sortorder>
    <assessment_value><![CDATA[0]]></assessment_value>
    <language><![CDATA[lv]]></language>
    <scale_id><![CDATA[0]]></scale_id>
   </row>
   <row>
    <qid><![CDATA[21247]]></qid>
    <code><![CDATA[A3]]></code>
    <answer><![CDATA[Halftijds tewerkgesteld]]></answer>
    <sortorder><![CDATA[3]]></sortorder>
    <assessment_value><![CDATA[0]]></assessment_value>
    <language><![CDATA[nl]]></language>
    <scale_id><![CDATA[0]]></scale_id>
   </row>
   <row>
    <qid><![CDATA[21247]]></qid>
    <code><![CDATA[A3]]></code>
    <answer><![CDATA[Εργάζεστε με μειωμένο ωράριο?]]></answer>
    <sortorder><![CDATA[3]]></sortorder>
    <assessment_value><![CDATA[0]]></assessment_value>
    <language><![CDATA[el]]></language>
    <scale_id><![CDATA[0]]></scale_id>
   </row>
   <row>
    <qid><![CDATA[21247]]></qid>
    <code><![CDATA[A3]]></code>
    <answer><![CDATA[part-time employment]]></answer>
    <sortorder><![CDATA[3]]></sortorder>
    <assessment_value><![CDATA[0]]></assessment_value>
    <language><![CDATA[ie]]></language>
    <scale_id><![CDATA[0]]></scale_id>
   </row>
   <row>
    <qid><![CDATA[21247]]></qid>
    <code><![CDATA[A3]]></code>
    <answer><![CDATA[Part-time]]></answer>
    <sortorder><![CDATA[3]]></sortorder>
    <assessment_value><![CDATA[0]]></assessment_value>
    <language><![CDATA[it]]></language>
    <scale_id><![CDATA[0]]></scale_id>
   </row>
   <row>
    <qid><![CDATA[21247]]></qid>
    <code><![CDATA[A2]]></code>
    <answer><![CDATA[Travailleur indépendant]]></answer>
    <sortorder><![CDATA[2]]></sortorder>
    <assessment_value><![CDATA[0]]></assessment_value>
    <language><![CDATA[fr]]></language>
    <scale_id><![CDATA[0]]></scale_id>
   </row>
   <row>
    <qid><![CDATA[21247]]></qid>
    <code><![CDATA[A2]]></code>
    <answer><![CDATA[Είστε αυτοαπασχολούμενος?]]></answer>
    <sortorder><![CDATA[2]]></sortorder>
    <assessment_value><![CDATA[0]]></assessment_value>
    <language><![CDATA[el]]></language>
    <scale_id><![CDATA[0]]></scale_id>
   </row>
   <row>
    <qid><![CDATA[21247]]></qid>
    <code><![CDATA[A4]]></code>
    <answer><![CDATA[Fuldtidsansat]]></answer>
    <sortorder><![CDATA[4]]></sortorder>
    <assessment_value><![CDATA[0]]></assessment_value>
    <language><![CDATA[da]]></language>
    <scale_id><![CDATA[0]]></scale_id>
   </row>
   <row>
    <qid><![CDATA[21248]]></qid>
    <code><![CDATA[A4]]></code>
    <answer><![CDATA[Technisch, Beroeps- of Kunstsecundair Onderwijs]]></answer>
    <sortorder><![CDATA[4]]></sortorder>
    <assessment_value><![CDATA[0]]></assessment_value>
    <language><![CDATA[nl]]></language>
    <scale_id><![CDATA[0]]></scale_id>
   </row>
   <row>
    <qid><![CDATA[21248]]></qid>
    <code><![CDATA[A5]]></code>
    <answer><![CDATA[Bachelor’s degree]]></answer>
    <sortorder><![CDATA[5]]></sortorder>
    <assessment_value><![CDATA[0]]></assessment_value>
    <language><![CDATA[en]]></language>
    <scale_id><![CDATA[0]]></scale_id>
   </row>
   <row>
    <qid><![CDATA[21248]]></qid>
    <code><![CDATA[A4]]></code>
    <answer><![CDATA[Tirdzniecības/tehniskā/profesionālā apmācība]]></answer>
    <sortorder><![CDATA[4]]></sortorder>
    <assessment_value><![CDATA[0]]></assessment_value>
    <language><![CDATA[lv]]></language>
    <scale_id><![CDATA[0]]></scale_id>
   </row>
   <row>
    <qid><![CDATA[21248]]></qid>
    <code><![CDATA[A4]]></code>
    <answer><![CDATA[Settore commerciale/tecnico/professionale]]></answer>
    <sortorder><![CDATA[4]]></sortorder>
    <assessment_value><![CDATA[0]]></assessment_value>
    <language><![CDATA[it]]></language>
    <scale_id><![CDATA[0]]></scale_id>
   </row>
   <row>
    <qid><![CDATA[21248]]></qid>
    <code><![CDATA[A3]]></code>
    <answer><![CDATA[Algemeen Secundair Onderwijs]]></answer>
    <sortorder><![CDATA[3]]></sortorder>
    <assessment_value><![CDATA[0]]></assessment_value>
    <language><![CDATA[nl]]></language>
    <scale_id><![CDATA[0]]></scale_id>
   </row>
   <row>
    <qid><![CDATA[21248]]></qid>
    <code><![CDATA[A4]]></code>
    <answer><![CDATA[Trade/technical/vocational training]]></answer>
    <sortorder><![CDATA[4]]></sortorder>
    <assessment_value><![CDATA[0]]></assessment_value>
    <language><![CDATA[en]]></language>
    <scale_id><![CDATA[0]]></scale_id>
   </row>
   <row>
    <qid><![CDATA[21248]]></qid>
    <code><![CDATA[A4]]></code>
    <answer><![CDATA[Berufsausbildung]]></answer>
    <sortorder><![CDATA[4]]></sortorder>
    <assessment_value><![CDATA[0]]></assessment_value>
    <language><![CDATA[de]]></language>
    <scale_id><![CDATA[0]]></scale_id>
   </row>
   <row>
    <qid><![CDATA[21248]]></qid>
    <code><![CDATA[A4]]></code>
    <answer><![CDATA[Trade/technical/vocational training]]></answer>
    <sortorder><![CDATA[4]]></sortorder>
    <assessment_value><![CDATA[0]]></assessment_value>
    <language><![CDATA[ie]]></language>
    <scale_id><![CDATA[0]]></scale_id>
   </row>
   <row>
    <qid><![CDATA[21248]]></qid>
    <code><![CDATA[A4]]></code>
    <answer><![CDATA[Επαγγελματική εκπαίδευση]]></answer>
    <sortorder><![CDATA[4]]></sortorder>
    <assessment_value><![CDATA[0]]></assessment_value>
    <language><![CDATA[el]]></language>
    <scale_id><![CDATA[0]]></scale_id>
   </row>
   <row>
    <qid><![CDATA[21248]]></qid>
    <code><![CDATA[A5]]></code>
    <answer><![CDATA[Bakalaura grāds]]></answer>
    <sortorder><![CDATA[5]]></sortorder>
    <assessment_value><![CDATA[0]]></assessment_value>
    <language><![CDATA[lv]]></language>
    <scale_id><![CDATA[0]]></scale_id>
   </row>
   <row>
    <qid><![CDATA[21248]]></qid>
    <code><![CDATA[A5]]></code>
    <answer><![CDATA[Bakkalaureat]]></answer>
    <sortorder><![CDATA[5]]></sortorder>
    <assessment_value><![CDATA[0]]></assessment_value>
    <language><![CDATA[de]]></language>
    <scale_id><![CDATA[0]]></scale_id>
   </row>
   <row>
    <qid><![CDATA[21248]]></qid>
    <code><![CDATA[A5]]></code>
    <answer><![CDATA[Bachelor uddannelse]]></answer>
    <sortorder><![CDATA[5]]></sortorder>
    <assessment_value><![CDATA[0]]></assessment_value>
    <language><![CDATA[da]]></language>
    <scale_id><![CDATA[0]]></scale_id>
   </row>
   <row>
    <qid><![CDATA[21248]]></qid>
    <code><![CDATA[A5]]></code>
    <answer><![CDATA[Licence]]></answer>
    <sortorder><![CDATA[5]]></sortorder>
    <assessment_value><![CDATA[0]]></assessment_value>
    <language><![CDATA[fr]]></language>
    <scale_id><![CDATA[0]]></scale_id>
   </row>
   <row>
    <qid><![CDATA[21248]]></qid>
    <code><![CDATA[A5]]></code>
    <answer><![CDATA[Βασικό Πανεπιστημιακό Πτυχίο]]></answer>
    <sortorder><![CDATA[5]]></sortorder>
    <assessment_value><![CDATA[0]]></assessment_value>
    <language><![CDATA[el]]></language>
    <scale_id><![CDATA[0]]></scale_id>
   </row>
   <row>
    <qid><![CDATA[21248]]></qid>
    <code><![CDATA[A5]]></code>
    <answer><![CDATA[Bachelor’s degree]]></answer>
    <sortorder><![CDATA[5]]></sortorder>
    <assessment_value><![CDATA[0]]></assessment_value>
    <language><![CDATA[ie]]></language>
    <scale_id><![CDATA[0]]></scale_id>
   </row>
   <row>
    <qid><![CDATA[21248]]></qid>
    <code><![CDATA[A5]]></code>
    <answer><![CDATA[Laurea]]></answer>
    <sortorder><![CDATA[5]]></sortorder>
    <assessment_value><![CDATA[0]]></assessment_value>
    <language><![CDATA[it]]></language>
    <scale_id><![CDATA[0]]></scale_id>
   </row>
   <row>
    <qid><![CDATA[21248]]></qid>
    <code><![CDATA[A5]]></code>
    <answer><![CDATA[Bachelor]]></answer>
    <sortorder><![CDATA[5]]></sortorder>
    <assessment_value><![CDATA[0]]></assessment_value>
    <language><![CDATA[nl]]></language>
    <scale_id><![CDATA[0]]></scale_id>
   </row>
   <row>
    <qid><![CDATA[21327]]></qid>
    <code><![CDATA[A3]]></code>
    <answer><![CDATA[Ja, in beide kolonies]]></answer>
    <sortorder><![CDATA[3]]></sortorder>
    <assessment_value><![CDATA[0]]></assessment_value>
    <language><![CDATA[nl]]></language>
    <scale_id><![CDATA[0]]></scale_id>
   </row>
   <row>
    <qid><![CDATA[21327]]></qid>
    <code><![CDATA[A2]]></code>
    <answer><![CDATA[Si, in una colonia]]></answer>
    <sortorder><![CDATA[2]]></sortorder>
    <assessment_value><![CDATA[0]]></assessment_value>
    <language><![CDATA[it]]></language>
    <scale_id><![CDATA[0]]></scale_id>
   </row>
   <row>
    <qid><![CDATA[21327]]></qid>
    <code><![CDATA[A2]]></code>
    <answer><![CDATA[Jā, vienā bišu saimē]]></answer>
    <sortorder><![CDATA[2]]></sortorder>
    <assessment_value><![CDATA[0]]></assessment_value>
    <language><![CDATA[lv]]></language>
    <scale_id><![CDATA[0]]></scale_id>
   </row>
   <row>
    <qid><![CDATA[21248]]></qid>
    <code><![CDATA[A7]]></code>
    <answer><![CDATA[Διδακτορικό]]></answer>
    <sortorder><![CDATA[7]]></sortorder>
    <assessment_value><![CDATA[0]]></assessment_value>
    <language><![CDATA[el]]></language>
    <scale_id><![CDATA[0]]></scale_id>
   </row>
   <row>
    <qid><![CDATA[21248]]></qid>
    <code><![CDATA[A7]]></code>
    <answer><![CDATA[Doctorate degree]]></answer>
    <sortorder><![CDATA[7]]></sortorder>
    <assessment_value><![CDATA[0]]></assessment_value>
    <language><![CDATA[ie]]></language>
    <scale_id><![CDATA[0]]></scale_id>
   </row>
   <row>
    <qid><![CDATA[21248]]></qid>
    <code><![CDATA[A7]]></code>
    <answer><![CDATA[Dottorato di ricerca]]></answer>
    <sortorder><![CDATA[7]]></sortorder>
    <assessment_value><![CDATA[0]]></assessment_value>
    <language><![CDATA[it]]></language>
    <scale_id><![CDATA[0]]></scale_id>
   </row>
   <row>
    <qid><![CDATA[21248]]></qid>
    <code><![CDATA[A7]]></code>
    <answer><![CDATA[Doktora grāds]]></answer>
    <sortorder><![CDATA[7]]></sortorder>
    <assessment_value><![CDATA[0]]></assessment_value>
    <language><![CDATA[lv]]></language>
    <scale_id><![CDATA[0]]></scale_id>
   </row>
   <row>
    <qid><![CDATA[21248]]></qid>
    <code><![CDATA[A7]]></code>
    <answer><![CDATA[PhD]]></answer>
    <sortorder><![CDATA[7]]></sortorder>
    <assessment_value><![CDATA[0]]></assessment_value>
    <language><![CDATA[nl]]></language>
    <scale_id><![CDATA[0]]></scale_id>
   </row>
   <row>
    <qid><![CDATA[21327]]></qid>
    <code><![CDATA[A1]]></code>
    <answer><![CDATA[Non]]></answer>
    <sortorder><![CDATA[1]]></sortorder>
    <assessment_value><![CDATA[0]]></assessment_value>
    <language><![CDATA[fr]]></language>
    <scale_id><![CDATA[0]]></scale_id>
   </row>
   <row>
    <qid><![CDATA[21292]]></qid>
    <code><![CDATA[A5]]></code>
    <answer><![CDATA[überhaupt nicht bedeutsam]]></answer>
    <sortorder><![CDATA[5]]></sortorder>
    <assessment_value><![CDATA[0]]></assessment_value>
    <language><![CDATA[de]]></language>
    <scale_id><![CDATA[0]]></scale_id>
   </row>
   <row>
    <qid><![CDATA[21292]]></qid>
    <code><![CDATA[A3]]></code>
    <answer><![CDATA[Neutraal]]></answer>
    <sortorder><![CDATA[3]]></sortorder>
    <assessment_value><![CDATA[0]]></assessment_value>
    <language><![CDATA[nl]]></language>
    <scale_id><![CDATA[0]]></scale_id>
   </row>
   <row>
    <qid><![CDATA[21292]]></qid>
    <code><![CDATA[A4]]></code>
    <answer><![CDATA[Not very meaningful]]></answer>
    <sortorder><![CDATA[4]]></sortorder>
    <assessment_value><![CDATA[0]]></assessment_value>
    <language><![CDATA[en]]></language>
    <scale_id><![CDATA[0]]></scale_id>
   </row>
   <row>
    <qid><![CDATA[21292]]></qid>
    <code><![CDATA[A4]]></code>
    <answer><![CDATA[Ikke særlig betydningsfuldt]]></answer>
    <sortorder><![CDATA[4]]></sortorder>
    <assessment_value><![CDATA[0]]></assessment_value>
    <language><![CDATA[da]]></language>
    <scale_id><![CDATA[0]]></scale_id>
   </row>
   <row>
    <qid><![CDATA[21292]]></qid>
    <code><![CDATA[A4]]></code>
    <answer><![CDATA[Peu important]]></answer>
    <sortorder><![CDATA[4]]></sortorder>
    <assessment_value><![CDATA[0]]></assessment_value>
    <language><![CDATA[fr]]></language>
    <scale_id><![CDATA[0]]></scale_id>
   </row>
   <row>
    <qid><![CDATA[21292]]></qid>
    <code><![CDATA[A4]]></code>
    <answer><![CDATA[Λίγο σημαντική]]></answer>
    <sortorder><![CDATA[4]]></sortorder>
    <assessment_value><![CDATA[0]]></assessment_value>
    <language><![CDATA[el]]></language>
    <scale_id><![CDATA[0]]></scale_id>
   </row>
   <row>
    <qid><![CDATA[21292]]></qid>
    <code><![CDATA[A4]]></code>
    <answer><![CDATA[Not very meaningful]]></answer>
    <sortorder><![CDATA[4]]></sortorder>
    <assessment_value><![CDATA[0]]></assessment_value>
    <language><![CDATA[ie]]></language>
    <scale_id><![CDATA[0]]></scale_id>
   </row>
   <row>
    <qid><![CDATA[21292]]></qid>
    <code><![CDATA[A4]]></code>
    <answer><![CDATA[Non molto importante]]></answer>
    <sortorder><![CDATA[4]]></sortorder>
    <assessment_value><![CDATA[0]]></assessment_value>
    <language><![CDATA[it]]></language>
    <scale_id><![CDATA[0]]></scale_id>
   </row>
   <row>
    <qid><![CDATA[21292]]></qid>
    <code><![CDATA[A4]]></code>
    <answer><![CDATA[Nav ļoti nozīmīgi]]></answer>
    <sortorder><![CDATA[4]]></sortorder>
    <assessment_value><![CDATA[0]]></assessment_value>
    <language><![CDATA[lv]]></language>
    <scale_id><![CDATA[0]]></scale_id>
   </row>
   <row>
    <qid><![CDATA[21292]]></qid>
    <code><![CDATA[A4]]></code>
    <answer><![CDATA[Niet echt waardevol]]></answer>
    <sortorder><![CDATA[4]]></sortorder>
    <assessment_value><![CDATA[0]]></assessment_value>
    <language><![CDATA[nl]]></language>
    <scale_id><![CDATA[0]]></scale_id>
   </row>
   <row>
    <qid><![CDATA[21292]]></qid>
    <code><![CDATA[A5]]></code>
    <answer><![CDATA[Not meaningful at all]]></answer>
    <sortorder><![CDATA[5]]></sortorder>
    <assessment_value><![CDATA[0]]></assessment_value>
    <language><![CDATA[en]]></language>
    <scale_id><![CDATA[0]]></scale_id>
   </row>
   <row>
    <qid><![CDATA[21327]]></qid>
    <code><![CDATA[A2]]></code>
    <answer><![CDATA[Ja, in één kolonie]]></answer>
    <sortorder><![CDATA[2]]></sortorder>
    <assessment_value><![CDATA[0]]></assessment_value>
    <language><![CDATA[nl]]></language>
    <scale_id><![CDATA[0]]></scale_id>
   </row>
   <row>
    <qid><![CDATA[21327]]></qid>
    <code><![CDATA[A3]]></code>
    <answer><![CDATA[Yes, in both colonies]]></answer>
    <sortorder><![CDATA[3]]></sortorder>
    <assessment_value><![CDATA[0]]></assessment_value>
    <language><![CDATA[en]]></language>
    <scale_id><![CDATA[0]]></scale_id>
   </row>
   <row>
    <qid><![CDATA[21327]]></qid>
    <code><![CDATA[A2]]></code>
    <answer><![CDATA[Ναι , σε μία κυέλη]]></answer>
    <sortorder><![CDATA[2]]></sortorder>
    <assessment_value><![CDATA[0]]></assessment_value>
    <language><![CDATA[el]]></language>
    <scale_id><![CDATA[0]]></scale_id>
   </row>
   <row>
    <qid><![CDATA[21327]]></qid>
    <code><![CDATA[A2]]></code>
    <answer><![CDATA[Oui, dans une colonie.]]></answer>
    <sortorder><![CDATA[2]]></sortorder>
    <assessment_value><![CDATA[0]]></assessment_value>
    <language><![CDATA[fr]]></language>
    <scale_id><![CDATA[0]]></scale_id>
   </row>
   <row>
    <qid><![CDATA[21327]]></qid>
    <code><![CDATA[A2]]></code>
    <answer><![CDATA[Ja, in einem]]></answer>
    <sortorder><![CDATA[2]]></sortorder>
    <assessment_value><![CDATA[0]]></assessment_value>
    <language><![CDATA[de]]></language>
    <scale_id><![CDATA[0]]></scale_id>
   </row>
   <row>
    <qid><![CDATA[21327]]></qid>
    <code><![CDATA[A2]]></code>
    <answer><![CDATA[Ja, i en bifamilie]]></answer>
    <sortorder><![CDATA[2]]></sortorder>
    <assessment_value><![CDATA[0]]></assessment_value>
    <language><![CDATA[da]]></language>
    <scale_id><![CDATA[0]]></scale_id>
   </row>
   <row>
    <qid><![CDATA[21327]]></qid>
    <code><![CDATA[A1]]></code>
    <answer><![CDATA[No]]></answer>
    <sortorder><![CDATA[1]]></sortorder>
    <assessment_value><![CDATA[0]]></assessment_value>
    <language><![CDATA[it]]></language>
    <scale_id><![CDATA[0]]></scale_id>
   </row>
   <row>
    <qid><![CDATA[21327]]></qid>
    <code><![CDATA[A1]]></code>
    <answer><![CDATA[Nē]]></answer>
    <sortorder><![CDATA[1]]></sortorder>
    <assessment_value><![CDATA[0]]></assessment_value>
    <language><![CDATA[lv]]></language>
    <scale_id><![CDATA[0]]></scale_id>
   </row>
   <row>
    <qid><![CDATA[21327]]></qid>
    <code><![CDATA[A1]]></code>
    <answer><![CDATA[Nee]]></answer>
    <sortorder><![CDATA[1]]></sortorder>
    <assessment_value><![CDATA[0]]></assessment_value>
    <language><![CDATA[nl]]></language>
    <scale_id><![CDATA[0]]></scale_id>
   </row>
   <row>
    <qid><![CDATA[21327]]></qid>
    <code><![CDATA[A2]]></code>
    <answer><![CDATA[Yes, in one colony]]></answer>
    <sortorder><![CDATA[2]]></sortorder>
    <assessment_value><![CDATA[0]]></assessment_value>
    <language><![CDATA[en]]></language>
    <scale_id><![CDATA[0]]></scale_id>
   </row>
   <row>
    <qid><![CDATA[21327]]></qid>
    <code><![CDATA[A1]]></code>
    <answer><![CDATA[ΟΧΙ]]></answer>
    <sortorder><![CDATA[1]]></sortorder>
    <assessment_value><![CDATA[0]]></assessment_value>
    <language><![CDATA[el]]></language>
    <scale_id><![CDATA[0]]></scale_id>
   </row>
   <row>
    <qid><![CDATA[21327]]></qid>
    <code><![CDATA[A1]]></code>
    <answer><![CDATA[No]]></answer>
    <sortorder><![CDATA[1]]></sortorder>
    <assessment_value><![CDATA[0]]></assessment_value>
    <language><![CDATA[ie]]></language>
    <scale_id><![CDATA[0]]></scale_id>
   </row>
   <row>
    <qid><![CDATA[21341]]></qid>
    <code><![CDATA[A3]]></code>
    <answer><![CDATA[Probabilmente si]]></answer>
    <sortorder><![CDATA[3]]></sortorder>
    <assessment_value><![CDATA[0]]></assessment_value>
    <language><![CDATA[it]]></language>
    <scale_id><![CDATA[0]]></scale_id>
   </row>
   <row>
    <qid><![CDATA[21327]]></qid>
    <code><![CDATA[A3]]></code>
    <answer><![CDATA[Si, in entrambe le colonie]]></answer>
    <sortorder><![CDATA[3]]></sortorder>
    <assessment_value><![CDATA[0]]></assessment_value>
    <language><![CDATA[it]]></language>
    <scale_id><![CDATA[0]]></scale_id>
   </row>
   <row>
    <qid><![CDATA[21341]]></qid>
    <code><![CDATA[A3]]></code>
    <answer><![CDATA[Droši vien]]></answer>
    <sortorder><![CDATA[3]]></sortorder>
    <assessment_value><![CDATA[0]]></assessment_value>
    <language><![CDATA[lv]]></language>
    <scale_id><![CDATA[0]]></scale_id>
   </row>
   <row>
    <qid><![CDATA[21341]]></qid>
    <code><![CDATA[A3]]></code>
    <answer><![CDATA[Waarschijnlijk wel]]></answer>
    <sortorder><![CDATA[3]]></sortorder>
    <assessment_value><![CDATA[0]]></assessment_value>
    <language><![CDATA[nl]]></language>
    <scale_id><![CDATA[0]]></scale_id>
   </row>
   <row>
    <qid><![CDATA[21341]]></qid>
    <code><![CDATA[A4]]></code>
    <answer><![CDATA[Possibly]]></answer>
    <sortorder><![CDATA[4]]></sortorder>
    <assessment_value><![CDATA[0]]></assessment_value>
    <language><![CDATA[en]]></language>
    <scale_id><![CDATA[0]]></scale_id>
   </row>
   <row>
    <qid><![CDATA[21341]]></qid>
    <code><![CDATA[A4]]></code>
    <answer><![CDATA[Möglich]]></answer>
    <sortorder><![CDATA[4]]></sortorder>
    <assessment_value><![CDATA[0]]></assessment_value>
    <language><![CDATA[de]]></language>
    <scale_id><![CDATA[0]]></scale_id>
   </row>
   <row>
    <qid><![CDATA[21341]]></qid>
    <code><![CDATA[A4]]></code>
    <answer><![CDATA[Muligvis]]></answer>
    <sortorder><![CDATA[4]]></sortorder>
    <assessment_value><![CDATA[0]]></assessment_value>
    <language><![CDATA[da]]></language>
    <scale_id><![CDATA[0]]></scale_id>
   </row>
   <row>
    <qid><![CDATA[21341]]></qid>
    <code><![CDATA[A4]]></code>
    <answer><![CDATA[Possible]]></answer>
    <sortorder><![CDATA[4]]></sortorder>
    <assessment_value><![CDATA[0]]></assessment_value>
    <language><![CDATA[fr]]></language>
    <scale_id><![CDATA[0]]></scale_id>
   </row>
   <row>
    <qid><![CDATA[21341]]></qid>
    <code><![CDATA[A4]]></code>
    <answer><![CDATA[Θα μπορούσα]]></answer>
    <sortorder><![CDATA[4]]></sortorder>
    <assessment_value><![CDATA[0]]></assessment_value>
    <language><![CDATA[el]]></language>
    <scale_id><![CDATA[0]]></scale_id>
   </row>
   <row>
    <qid><![CDATA[21341]]></qid>
    <code><![CDATA[A4]]></code>
    <answer><![CDATA[Possibly]]></answer>
    <sortorder><![CDATA[4]]></sortorder>
    <assessment_value><![CDATA[0]]></assessment_value>
    <language><![CDATA[ie]]></language>
    <scale_id><![CDATA[0]]></scale_id>
   </row>
   <row>
    <qid><![CDATA[21341]]></qid>
    <code><![CDATA[A4]]></code>
    <answer><![CDATA[Forse si, forse no]]></answer>
    <sortorder><![CDATA[4]]></sortorder>
    <assessment_value><![CDATA[0]]></assessment_value>
    <language><![CDATA[it]]></language>
    <scale_id><![CDATA[0]]></scale_id>
   </row>
   <row>
    <qid><![CDATA[21327]]></qid>
    <code><![CDATA[A2]]></code>
    <answer><![CDATA[Yes, in one colony]]></answer>
    <sortorder><![CDATA[2]]></sortorder>
    <assessment_value><![CDATA[0]]></assessment_value>
    <language><![CDATA[ie]]></language>
    <scale_id><![CDATA[0]]></scale_id>
   </row>
   <row>
    <qid><![CDATA[21292]]></qid>
    <code><![CDATA[A5]]></code>
    <answer><![CDATA[Uden betydning]]></answer>
    <sortorder><![CDATA[5]]></sortorder>
    <assessment_value><![CDATA[0]]></assessment_value>
    <language><![CDATA[da]]></language>
    <scale_id><![CDATA[0]]></scale_id>
   </row>
   <row>
    <qid><![CDATA[21292]]></qid>
    <code><![CDATA[A5]]></code>
    <answer><![CDATA[Pas du tout important]]></answer>
    <sortorder><![CDATA[5]]></sortorder>
    <assessment_value><![CDATA[0]]></assessment_value>
    <language><![CDATA[fr]]></language>
    <scale_id><![CDATA[0]]></scale_id>
   </row>
   <row>
    <qid><![CDATA[21292]]></qid>
    <code><![CDATA[A5]]></code>
    <answer><![CDATA[Καθόλου  σημαντική]]></answer>
    <sortorder><![CDATA[5]]></sortorder>
    <assessment_value><![CDATA[0]]></assessment_value>
    <language><![CDATA[el]]></language>
    <scale_id><![CDATA[0]]></scale_id>
   </row>
   <row>
    <qid><![CDATA[21292]]></qid>
    <code><![CDATA[A5]]></code>
    <answer><![CDATA[Not meaningful at all]]></answer>
    <sortorder><![CDATA[5]]></sortorder>
    <assessment_value><![CDATA[0]]></assessment_value>
    <language><![CDATA[ie]]></language>
    <scale_id><![CDATA[0]]></scale_id>
   </row>
   <row>
    <qid><![CDATA[21292]]></qid>
    <code><![CDATA[A5]]></code>
    <answer><![CDATA[Non me ne importa nulla]]></answer>
    <sortorder><![CDATA[5]]></sortorder>
    <assessment_value><![CDATA[0]]></assessment_value>
    <language><![CDATA[it]]></language>
    <scale_id><![CDATA[0]]></scale_id>
   </row>
   <row>
    <qid><![CDATA[21292]]></qid>
    <code><![CDATA[A5]]></code>
    <answer><![CDATA[Nepavisam nav nozīmīgi]]></answer>
    <sortorder><![CDATA[5]]></sortorder>
    <assessment_value><![CDATA[0]]></assessment_value>
    <language><![CDATA[lv]]></language>
    <scale_id><![CDATA[0]]></scale_id>
   </row>
   <row>
    <qid><![CDATA[21292]]></qid>
    <code><![CDATA[A3]]></code>
    <answer><![CDATA[Neitrāli vai nav izlemts]]></answer>
    <sortorder><![CDATA[3]]></sortorder>
    <assessment_value><![CDATA[0]]></assessment_value>
    <language><![CDATA[lv]]></language>
    <scale_id><![CDATA[0]]></scale_id>
   </row>
   <row>
    <qid><![CDATA[21292]]></qid>
    <code><![CDATA[A4]]></code>
    <answer><![CDATA[nicht sehr bedeutsam]]></answer>
    <sortorder><![CDATA[4]]></sortorder>
    <assessment_value><![CDATA[0]]></assessment_value>
    <language><![CDATA[de]]></language>
    <scale_id><![CDATA[0]]></scale_id>
   </row>
   <row>
    <qid><![CDATA[21292]]></qid>
    <code><![CDATA[A3]]></code>
    <answer><![CDATA[Neutral or undecided]]></answer>
    <sortorder><![CDATA[3]]></sortorder>
    <assessment_value><![CDATA[0]]></assessment_value>
    <language><![CDATA[ie]]></language>
    <scale_id><![CDATA[0]]></scale_id>
   </row>
   <row>
    <qid><![CDATA[21292]]></qid>
    <code><![CDATA[A3]]></code>
    <answer><![CDATA[Non mi fa ne caldo ne freddo]]></answer>
    <sortorder><![CDATA[3]]></sortorder>
    <assessment_value><![CDATA[0]]></assessment_value>
    <language><![CDATA[it]]></language>
    <scale_id><![CDATA[0]]></scale_id>
   </row>
   <row>
    <qid><![CDATA[21292]]></qid>
    <code><![CDATA[A3]]></code>
    <answer><![CDATA[Δεν με ενδιαφέρει ιδιαίτερα]]></answer>
    <sortorder><![CDATA[3]]></sortorder>
    <assessment_value><![CDATA[0]]></assessment_value>
    <language><![CDATA[el]]></language>
    <scale_id><![CDATA[0]]></scale_id>
   </row>
   <row>
    <qid><![CDATA[21292]]></qid>
    <code><![CDATA[A3]]></code>
    <answer><![CDATA[Neutre ou indécis]]></answer>
    <sortorder><![CDATA[3]]></sortorder>
    <assessment_value><![CDATA[0]]></assessment_value>
    <language><![CDATA[fr]]></language>
    <scale_id><![CDATA[0]]></scale_id>
   </row>
   <row>
    <qid><![CDATA[21292]]></qid>
    <code><![CDATA[A3]]></code>
    <answer><![CDATA[Hverken eller]]></answer>
    <sortorder><![CDATA[3]]></sortorder>
    <assessment_value><![CDATA[0]]></assessment_value>
    <language><![CDATA[da]]></language>
    <scale_id><![CDATA[0]]></scale_id>
   </row>
   <row>
    <qid><![CDATA[21292]]></qid>
    <code><![CDATA[A2]]></code>
    <answer><![CDATA[Mēreni nozīmīgas]]></answer>
    <sortorder><![CDATA[2]]></sortorder>
    <assessment_value><![CDATA[0]]></assessment_value>
    <language><![CDATA[lv]]></language>
    <scale_id><![CDATA[0]]></scale_id>
   </row>
   <row>
    <qid><![CDATA[21292]]></qid>
    <code><![CDATA[A3]]></code>
    <answer><![CDATA[neutral oder unentschlossen]]></answer>
    <sortorder><![CDATA[3]]></sortorder>
    <assessment_value><![CDATA[0]]></assessment_value>
    <language><![CDATA[de]]></language>
    <scale_id><![CDATA[0]]></scale_id>
   </row>
   <row>
    <qid><![CDATA[21292]]></qid>
    <code><![CDATA[A3]]></code>
    <answer><![CDATA[Neutral or undecided]]></answer>
    <sortorder><![CDATA[3]]></sortorder>
    <assessment_value><![CDATA[0]]></assessment_value>
    <language><![CDATA[en]]></language>
    <scale_id><![CDATA[0]]></scale_id>
   </row>
   <row>
    <qid><![CDATA[21292]]></qid>
    <code><![CDATA[A2]]></code>
    <answer><![CDATA[Beetje waardevol]]></answer>
    <sortorder><![CDATA[2]]></sortorder>
    <assessment_value><![CDATA[0]]></assessment_value>
    <language><![CDATA[nl]]></language>
    <scale_id><![CDATA[0]]></scale_id>
   </row>
   <row>
    <qid><![CDATA[21292]]></qid>
    <code><![CDATA[A2]]></code>
    <answer><![CDATA[Moderately meaningful]]></answer>
    <sortorder><![CDATA[2]]></sortorder>
    <assessment_value><![CDATA[0]]></assessment_value>
    <language><![CDATA[ie]]></language>
    <scale_id><![CDATA[0]]></scale_id>
   </row>
   <row>
    <qid><![CDATA[21292]]></qid>
    <code><![CDATA[A2]]></code>
    <answer><![CDATA[Κάπως σημαντική]]></answer>
    <sortorder><![CDATA[2]]></sortorder>
    <assessment_value><![CDATA[0]]></assessment_value>
    <language><![CDATA[el]]></language>
    <scale_id><![CDATA[0]]></scale_id>
   </row>
   <row>
    <qid><![CDATA[21292]]></qid>
    <code><![CDATA[A2]]></code>
    <answer><![CDATA[Modérément important]]></answer>
    <sortorder><![CDATA[2]]></sortorder>
    <assessment_value><![CDATA[0]]></assessment_value>
    <language><![CDATA[fr]]></language>
    <scale_id><![CDATA[0]]></scale_id>
   </row>
   <row>
    <qid><![CDATA[21292]]></qid>
    <code><![CDATA[A1]]></code>
    <answer><![CDATA[Ļoti nozīmīgas]]></answer>
    <sortorder><![CDATA[1]]></sortorder>
    <assessment_value><![CDATA[0]]></assessment_value>
    <language><![CDATA[lv]]></language>
    <scale_id><![CDATA[0]]></scale_id>
   </row>
   <row>
    <qid><![CDATA[21292]]></qid>
    <code><![CDATA[A1]]></code>
    <answer><![CDATA[Heel waardevol]]></answer>
    <sortorder><![CDATA[1]]></sortorder>
    <assessment_value><![CDATA[0]]></assessment_value>
    <language><![CDATA[nl]]></language>
    <scale_id><![CDATA[0]]></scale_id>
   </row>
   <row>
    <qid><![CDATA[21292]]></qid>
    <code><![CDATA[A2]]></code>
    <answer><![CDATA[Moderately meaningful]]></answer>
    <sortorder><![CDATA[2]]></sortorder>
    <assessment_value><![CDATA[0]]></assessment_value>
    <language><![CDATA[en]]></language>
    <scale_id><![CDATA[0]]></scale_id>
   </row>
   <row>
    <qid><![CDATA[21292]]></qid>
    <code><![CDATA[A2]]></code>
    <answer><![CDATA[mäßig bedeutsam]]></answer>
    <sortorder><![CDATA[2]]></sortorder>
    <assessment_value><![CDATA[0]]></assessment_value>
    <language><![CDATA[de]]></language>
    <scale_id><![CDATA[0]]></scale_id>
   </row>
   <row>
    <qid><![CDATA[21292]]></qid>
    <code><![CDATA[A2]]></code>
    <answer><![CDATA[Noget betydningsfuldt]]></answer>
    <sortorder><![CDATA[2]]></sortorder>
    <assessment_value><![CDATA[0]]></assessment_value>
    <language><![CDATA[da]]></language>
    <scale_id><![CDATA[0]]></scale_id>
   </row>
   <row>
    <qid><![CDATA[21292]]></qid>
    <code><![CDATA[A1]]></code>
    <answer><![CDATA[Molto importante]]></answer>
    <sortorder><![CDATA[1]]></sortorder>
    <assessment_value><![CDATA[0]]></assessment_value>
    <language><![CDATA[it]]></language>
    <scale_id><![CDATA[0]]></scale_id>
   </row>
   <row>
    <qid><![CDATA[21292]]></qid>
    <code><![CDATA[A1]]></code>
    <answer><![CDATA[Very meaningful]]></answer>
    <sortorder><![CDATA[1]]></sortorder>
    <assessment_value><![CDATA[0]]></assessment_value>
    <language><![CDATA[en]]></language>
    <scale_id><![CDATA[0]]></scale_id>
   </row>
   <row>
    <qid><![CDATA[21292]]></qid>
    <code><![CDATA[A1]]></code>
    <answer><![CDATA[Sehr bedeutsam]]></answer>
    <sortorder><![CDATA[1]]></sortorder>
    <assessment_value><![CDATA[0]]></assessment_value>
    <language><![CDATA[de]]></language>
    <scale_id><![CDATA[0]]></scale_id>
   </row>
   <row>
    <qid><![CDATA[21292]]></qid>
    <code><![CDATA[A1]]></code>
    <answer><![CDATA[Very meaningful]]></answer>
    <sortorder><![CDATA[1]]></sortorder>
    <assessment_value><![CDATA[0]]></assessment_value>
    <language><![CDATA[ie]]></language>
    <scale_id><![CDATA[0]]></scale_id>
   </row>
   <row>
    <qid><![CDATA[21292]]></qid>
    <code><![CDATA[A1]]></code>
    <answer><![CDATA[Πολύ σημαντική]]></answer>
    <sortorder><![CDATA[1]]></sortorder>
    <assessment_value><![CDATA[0]]></assessment_value>
    <language><![CDATA[el]]></language>
    <scale_id><![CDATA[0]]></scale_id>
   </row>
   <row>
    <qid><![CDATA[21342]]></qid>
    <code><![CDATA[A1]]></code>
    <answer><![CDATA[Politics]]></answer>
    <sortorder><![CDATA[1]]></sortorder>
    <assessment_value><![CDATA[0]]></assessment_value>
    <language><![CDATA[en]]></language>
    <scale_id><![CDATA[0]]></scale_id>
   </row>
   <row>
    <qid><![CDATA[21257]]></qid>
    <code><![CDATA[A5]]></code>
    <answer><![CDATA[helemaal niet mee eens]]></answer>
    <sortorder><![CDATA[5]]></sortorder>
    <assessment_value><![CDATA[0]]></assessment_value>
    <language><![CDATA[nl]]></language>
    <scale_id><![CDATA[0]]></scale_id>
   </row>
   <row>
    <qid><![CDATA[21292]]></qid>
    <code><![CDATA[A5]]></code>
    <answer><![CDATA[Helemaal niet waardevol]]></answer>
    <sortorder><![CDATA[5]]></sortorder>
    <assessment_value><![CDATA[0]]></assessment_value>
    <language><![CDATA[nl]]></language>
    <scale_id><![CDATA[0]]></scale_id>
   </row>
   <row>
    <qid><![CDATA[21292]]></qid>
    <code><![CDATA[A1]]></code>
    <answer><![CDATA[Meget vigtigt]]></answer>
    <sortorder><![CDATA[1]]></sortorder>
    <assessment_value><![CDATA[0]]></assessment_value>
    <language><![CDATA[da]]></language>
    <scale_id><![CDATA[0]]></scale_id>
   </row>
   <row>
    <qid><![CDATA[21292]]></qid>
    <code><![CDATA[A1]]></code>
    <answer><![CDATA[Très important]]></answer>
    <sortorder><![CDATA[1]]></sortorder>
    <assessment_value><![CDATA[0]]></assessment_value>
    <language><![CDATA[fr]]></language>
    <scale_id><![CDATA[0]]></scale_id>
   </row>
   <row>
    <qid><![CDATA[21257]]></qid>
    <code><![CDATA[A5]]></code>
    <answer><![CDATA[Stimme überhaupt nicht zu]]></answer>
    <sortorder><![CDATA[5]]></sortorder>
    <assessment_value><![CDATA[0]]></assessment_value>
    <language><![CDATA[de]]></language>
    <scale_id><![CDATA[0]]></scale_id>
   </row>
   <row>
    <qid><![CDATA[21257]]></qid>
    <code><![CDATA[A5]]></code>
    <answer><![CDATA[Meget uenig]]></answer>
    <sortorder><![CDATA[5]]></sortorder>
    <assessment_value><![CDATA[0]]></assessment_value>
    <language><![CDATA[da]]></language>
    <scale_id><![CDATA[0]]></scale_id>
   </row>
   <row>
    <qid><![CDATA[21257]]></qid>
    <code><![CDATA[A5]]></code>
    <answer><![CDATA[pas tu tout d'accord]]></answer>
    <sortorder><![CDATA[5]]></sortorder>
    <assessment_value><![CDATA[0]]></assessment_value>
    <language><![CDATA[fr]]></language>
    <scale_id><![CDATA[0]]></scale_id>
   </row>
   <row>
    <qid><![CDATA[21257]]></qid>
    <code><![CDATA[A5]]></code>
    <answer><![CDATA[Διαφωνώ έντονα]]></answer>
    <sortorder><![CDATA[5]]></sortorder>
    <assessment_value><![CDATA[0]]></assessment_value>
    <language><![CDATA[el]]></language>
    <scale_id><![CDATA[0]]></scale_id>
   </row>
   <row>
    <qid><![CDATA[21257]]></qid>
    <code><![CDATA[A5]]></code>
    <answer><![CDATA[strongly disagree]]></answer>
    <sortorder><![CDATA[5]]></sortorder>
    <assessment_value><![CDATA[0]]></assessment_value>
    <language><![CDATA[ie]]></language>
    <scale_id><![CDATA[0]]></scale_id>
   </row>
   <row>
    <qid><![CDATA[21257]]></qid>
    <code><![CDATA[A5]]></code>
    <answer><![CDATA[strongly disagree]]></answer>
    <sortorder><![CDATA[5]]></sortorder>
    <assessment_value><![CDATA[0]]></assessment_value>
    <language><![CDATA[en]]></language>
    <scale_id><![CDATA[0]]></scale_id>
   </row>
   <row>
    <qid><![CDATA[21257]]></qid>
    <code><![CDATA[A5]]></code>
    <answer><![CDATA[Stingri nepiekritu]]></answer>
    <sortorder><![CDATA[5]]></sortorder>
    <assessment_value><![CDATA[0]]></assessment_value>
    <language><![CDATA[lv]]></language>
    <scale_id><![CDATA[0]]></scale_id>
   </row>
   <row>
    <qid><![CDATA[21257]]></qid>
    <code><![CDATA[A5]]></code>
    <answer><![CDATA[Sono fortemente in disaccordo]]></answer>
    <sortorder><![CDATA[5]]></sortorder>
    <assessment_value><![CDATA[0]]></assessment_value>
    <language><![CDATA[it]]></language>
    <scale_id><![CDATA[0]]></scale_id>
   </row>
   <row>
    <qid><![CDATA[21257]]></qid>
    <code><![CDATA[A2]]></code>
    <answer><![CDATA[mee eens]]></answer>
    <sortorder><![CDATA[2]]></sortorder>
    <assessment_value><![CDATA[0]]></assessment_value>
    <language><![CDATA[nl]]></language>
    <scale_id><![CDATA[0]]></scale_id>
   </row>
   <row>
    <qid><![CDATA[21257]]></qid>
    <code><![CDATA[A3]]></code>
    <answer><![CDATA[neutraal of onbeslist]]></answer>
    <sortorder><![CDATA[3]]></sortorder>
    <assessment_value><![CDATA[0]]></assessment_value>
    <language><![CDATA[nl]]></language>
    <scale_id><![CDATA[0]]></scale_id>
   </row>
   <row>
    <qid><![CDATA[21257]]></qid>
    <code><![CDATA[A4]]></code>
    <answer><![CDATA[disagree]]></answer>
    <sortorder><![CDATA[4]]></sortorder>
    <assessment_value><![CDATA[0]]></assessment_value>
    <language><![CDATA[en]]></language>
    <scale_id><![CDATA[0]]></scale_id>
   </row>
   <row>
    <qid><![CDATA[21257]]></qid>
    <code><![CDATA[A3]]></code>
    <answer><![CDATA[neutral or undecided]]></answer>
    <sortorder><![CDATA[3]]></sortorder>
    <assessment_value><![CDATA[0]]></assessment_value>
    <language><![CDATA[ie]]></language>
    <scale_id><![CDATA[0]]></scale_id>
   </row>
   <row>
    <qid><![CDATA[21257]]></qid>
    <code><![CDATA[A3]]></code>
    <answer><![CDATA[Non so]]></answer>
    <sortorder><![CDATA[3]]></sortorder>
    <assessment_value><![CDATA[0]]></assessment_value>
    <language><![CDATA[it]]></language>
    <scale_id><![CDATA[0]]></scale_id>
   </row>
   <row>
    <qid><![CDATA[21257]]></qid>
    <code><![CDATA[A3]]></code>
    <answer><![CDATA[Ούτε συμφωνώ ούτε διαφωνώ]]></answer>
    <sortorder><![CDATA[3]]></sortorder>
    <assessment_value><![CDATA[0]]></assessment_value>
    <language><![CDATA[el]]></language>
    <scale_id><![CDATA[0]]></scale_id>
   </row>
   <row>
    <qid><![CDATA[21257]]></qid>
    <code><![CDATA[A3]]></code>
    <answer><![CDATA[neutre ou indécis]]></answer>
    <sortorder><![CDATA[3]]></sortorder>
    <assessment_value><![CDATA[0]]></assessment_value>
    <language><![CDATA[fr]]></language>
    <scale_id><![CDATA[0]]></scale_id>
   </row>
   <row>
    <qid><![CDATA[21257]]></qid>
    <code><![CDATA[A3]]></code>
    <answer><![CDATA[Hverken enig eller uenig]]></answer>
    <sortorder><![CDATA[3]]></sortorder>
    <assessment_value><![CDATA[0]]></assessment_value>
    <language><![CDATA[da]]></language>
    <scale_id><![CDATA[0]]></scale_id>
   </row>
   <row>
    <qid><![CDATA[21257]]></qid>
    <code><![CDATA[A2]]></code>
    <answer><![CDATA[agree]]></answer>
    <sortorder><![CDATA[2]]></sortorder>
    <assessment_value><![CDATA[0]]></assessment_value>
    <language><![CDATA[ie]]></language>
    <scale_id><![CDATA[0]]></scale_id>
   </row>
   <row>
    <qid><![CDATA[21257]]></qid>
    <code><![CDATA[A1]]></code>
    <answer><![CDATA[tout à fait d'accord]]></answer>
    <sortorder><![CDATA[1]]></sortorder>
    <assessment_value><![CDATA[0]]></assessment_value>
    <language><![CDATA[fr]]></language>
    <scale_id><![CDATA[0]]></scale_id>
   </row>
   <row>
    <qid><![CDATA[21257]]></qid>
    <code><![CDATA[A2]]></code>
    <answer><![CDATA[Piekritu]]></answer>
    <sortorder><![CDATA[2]]></sortorder>
    <assessment_value><![CDATA[0]]></assessment_value>
    <language><![CDATA[lv]]></language>
    <scale_id><![CDATA[0]]></scale_id>
   </row>
   <row>
    <qid><![CDATA[21257]]></qid>
    <code><![CDATA[A1]]></code>
    <answer><![CDATA[strongly agree]]></answer>
    <sortorder><![CDATA[1]]></sortorder>
    <assessment_value><![CDATA[0]]></assessment_value>
    <language><![CDATA[ie]]></language>
    <scale_id><![CDATA[0]]></scale_id>
   </row>
   <row>
    <qid><![CDATA[21257]]></qid>
    <code><![CDATA[A1]]></code>
    <answer><![CDATA[Molto d'accordo]]></answer>
    <sortorder><![CDATA[1]]></sortorder>
    <assessment_value><![CDATA[0]]></assessment_value>
    <language><![CDATA[it]]></language>
    <scale_id><![CDATA[0]]></scale_id>
   </row>
   <row>
    <qid><![CDATA[21257]]></qid>
    <code><![CDATA[A1]]></code>
    <answer><![CDATA[Stingri piekritu]]></answer>
    <sortorder><![CDATA[1]]></sortorder>
    <assessment_value><![CDATA[0]]></assessment_value>
    <language><![CDATA[lv]]></language>
    <scale_id><![CDATA[0]]></scale_id>
   </row>
   <row>
    <qid><![CDATA[21257]]></qid>
    <code><![CDATA[A1]]></code>
    <answer><![CDATA[helemaal mee eens]]></answer>
    <sortorder><![CDATA[1]]></sortorder>
    <assessment_value><![CDATA[0]]></assessment_value>
    <language><![CDATA[nl]]></language>
    <scale_id><![CDATA[0]]></scale_id>
   </row>
   <row>
    <qid><![CDATA[21257]]></qid>
    <code><![CDATA[A2]]></code>
    <answer><![CDATA[agree]]></answer>
    <sortorder><![CDATA[2]]></sortorder>
    <assessment_value><![CDATA[0]]></assessment_value>
    <language><![CDATA[en]]></language>
    <scale_id><![CDATA[0]]></scale_id>
   </row>
   <row>
    <qid><![CDATA[21257]]></qid>
    <code><![CDATA[A2]]></code>
    <answer><![CDATA[Zustimmung]]></answer>
    <sortorder><![CDATA[2]]></sortorder>
    <assessment_value><![CDATA[0]]></assessment_value>
    <language><![CDATA[de]]></language>
    <scale_id><![CDATA[0]]></scale_id>
   </row>
   <row>
    <qid><![CDATA[21257]]></qid>
    <code><![CDATA[A2]]></code>
    <answer><![CDATA[Enig]]></answer>
    <sortorder><![CDATA[2]]></sortorder>
    <assessment_value><![CDATA[0]]></assessment_value>
    <language><![CDATA[da]]></language>
    <scale_id><![CDATA[0]]></scale_id>
   </row>
   <row>
    <qid><![CDATA[21257]]></qid>
    <code><![CDATA[A2]]></code>
    <answer><![CDATA[D'accordo]]></answer>
    <sortorder><![CDATA[2]]></sortorder>
    <assessment_value><![CDATA[0]]></assessment_value>
    <language><![CDATA[it]]></language>
    <scale_id><![CDATA[0]]></scale_id>
   </row>
   <row>
    <qid><![CDATA[21257]]></qid>
    <code><![CDATA[A1]]></code>
    <answer><![CDATA[Συμφωνώ απόλυτα]]></answer>
    <sortorder><![CDATA[1]]></sortorder>
    <assessment_value><![CDATA[0]]></assessment_value>
    <language><![CDATA[el]]></language>
    <scale_id><![CDATA[0]]></scale_id>
   </row>
   <row>
    <qid><![CDATA[21257]]></qid>
    <code><![CDATA[A2]]></code>
    <answer><![CDATA[d'accord]]></answer>
    <sortorder><![CDATA[2]]></sortorder>
    <assessment_value><![CDATA[0]]></assessment_value>
    <language><![CDATA[fr]]></language>
    <scale_id><![CDATA[0]]></scale_id>
   </row>
   <row>
    <qid><![CDATA[21257]]></qid>
    <code><![CDATA[A2]]></code>
    <answer><![CDATA[Συμφωνώ ]]></answer>
    <sortorder><![CDATA[2]]></sortorder>
    <assessment_value><![CDATA[0]]></assessment_value>
    <language><![CDATA[el]]></language>
    <scale_id><![CDATA[0]]></scale_id>
   </row>
   <row>
    <qid><![CDATA[21341]]></qid>
    <code><![CDATA[A3]]></code>
    <answer><![CDATA[Probablement]]></answer>
    <sortorder><![CDATA[3]]></sortorder>
    <assessment_value><![CDATA[0]]></assessment_value>
    <language><![CDATA[fr]]></language>
    <scale_id><![CDATA[0]]></scale_id>
   </row>
   <row>
    <qid><![CDATA[21341]]></qid>
    <code><![CDATA[A3]]></code>
    <answer><![CDATA[Probably]]></answer>
    <sortorder><![CDATA[3]]></sortorder>
    <assessment_value><![CDATA[0]]></assessment_value>
    <language><![CDATA[ie]]></language>
    <scale_id><![CDATA[0]]></scale_id>
   </row>
   <row>
    <qid><![CDATA[21341]]></qid>
    <code><![CDATA[A2]]></code>
    <answer><![CDATA[Very Probably]]></answer>
    <sortorder><![CDATA[2]]></sortorder>
    <assessment_value><![CDATA[0]]></assessment_value>
    <language><![CDATA[ie]]></language>
    <scale_id><![CDATA[0]]></scale_id>
   </row>
   <row>
    <qid><![CDATA[21341]]></qid>
    <code><![CDATA[A2]]></code>
    <answer><![CDATA[Molto probabilmente]]></answer>
    <sortorder><![CDATA[2]]></sortorder>
    <assessment_value><![CDATA[0]]></assessment_value>
    <language><![CDATA[it]]></language>
    <scale_id><![CDATA[0]]></scale_id>
   </row>
   <row>
    <qid><![CDATA[21341]]></qid>
    <code><![CDATA[A2]]></code>
    <answer><![CDATA[Ļoti iespējams]]></answer>
    <sortorder><![CDATA[2]]></sortorder>
    <assessment_value><![CDATA[0]]></assessment_value>
    <language><![CDATA[lv]]></language>
    <scale_id><![CDATA[0]]></scale_id>
   </row>
   <row>
    <qid><![CDATA[21341]]></qid>
    <code><![CDATA[A2]]></code>
    <answer><![CDATA[Hoogstwaarschijnlijk wel]]></answer>
    <sortorder><![CDATA[2]]></sortorder>
    <assessment_value><![CDATA[0]]></assessment_value>
    <language><![CDATA[nl]]></language>
    <scale_id><![CDATA[0]]></scale_id>
   </row>
   <row>
    <qid><![CDATA[21341]]></qid>
    <code><![CDATA[A3]]></code>
    <answer><![CDATA[Probably]]></answer>
    <sortorder><![CDATA[3]]></sortorder>
    <assessment_value><![CDATA[0]]></assessment_value>
    <language><![CDATA[en]]></language>
    <scale_id><![CDATA[0]]></scale_id>
   </row>
   <row>
    <qid><![CDATA[21341]]></qid>
    <code><![CDATA[A3]]></code>
    <answer><![CDATA[Wahrscheinlich]]></answer>
    <sortorder><![CDATA[3]]></sortorder>
    <assessment_value><![CDATA[0]]></assessment_value>
    <language><![CDATA[de]]></language>
    <scale_id><![CDATA[0]]></scale_id>
   </row>
   <row>
    <qid><![CDATA[21341]]></qid>
    <code><![CDATA[A3]]></code>
    <answer><![CDATA[Sikkert]]></answer>
    <sortorder><![CDATA[3]]></sortorder>
    <assessment_value><![CDATA[0]]></assessment_value>
    <language><![CDATA[da]]></language>
    <scale_id><![CDATA[0]]></scale_id>
   </row>
   <row>
    <qid><![CDATA[21341]]></qid>
    <code><![CDATA[A3]]></code>
    <answer><![CDATA[Μάλλον]]></answer>
    <sortorder><![CDATA[3]]></sortorder>
    <assessment_value><![CDATA[0]]></assessment_value>
    <language><![CDATA[el]]></language>
    <scale_id><![CDATA[0]]></scale_id>
   </row>
   <row>
    <qid><![CDATA[21341]]></qid>
    <code><![CDATA[A2]]></code>
    <answer><![CDATA[Très probablement]]></answer>
    <sortorder><![CDATA[2]]></sortorder>
    <assessment_value><![CDATA[0]]></assessment_value>
    <language><![CDATA[fr]]></language>
    <scale_id><![CDATA[0]]></scale_id>
   </row>
   <row>
    <qid><![CDATA[21341]]></qid>
    <code><![CDATA[A2]]></code>
    <answer><![CDATA[Πολύ πιθανά]]></answer>
    <sortorder><![CDATA[2]]></sortorder>
    <assessment_value><![CDATA[0]]></assessment_value>
    <language><![CDATA[el]]></language>
    <scale_id><![CDATA[0]]></scale_id>
   </row>
   <row>
    <qid><![CDATA[21341]]></qid>
    <code><![CDATA[A2]]></code>
    <answer><![CDATA[Meget sandsynligt]]></answer>
    <sortorder><![CDATA[2]]></sortorder>
    <assessment_value><![CDATA[0]]></assessment_value>
    <language><![CDATA[da]]></language>
    <scale_id><![CDATA[0]]></scale_id>
   </row>
   <row>
    <qid><![CDATA[21341]]></qid>
    <code><![CDATA[A2]]></code>
    <answer><![CDATA[Sehr wahrscheinlich]]></answer>
    <sortorder><![CDATA[2]]></sortorder>
    <assessment_value><![CDATA[0]]></assessment_value>
    <language><![CDATA[de]]></language>
    <scale_id><![CDATA[0]]></scale_id>
   </row>
   <row>
    <qid><![CDATA[21341]]></qid>
    <code><![CDATA[A1]]></code>
    <answer><![CDATA[Si, al 100%]]></answer>
    <sortorder><![CDATA[1]]></sortorder>
    <assessment_value><![CDATA[0]]></assessment_value>
    <language><![CDATA[it]]></language>
    <scale_id><![CDATA[0]]></scale_id>
   </row>
   <row>
    <qid><![CDATA[21341]]></qid>
    <code><![CDATA[A1]]></code>
    <answer><![CDATA[Σίγουρα]]></answer>
    <sortorder><![CDATA[1]]></sortorder>
    <assessment_value><![CDATA[0]]></assessment_value>
    <language><![CDATA[el]]></language>
    <scale_id><![CDATA[0]]></scale_id>
   </row>
   <row>
    <qid><![CDATA[21341]]></qid>
    <code><![CDATA[A1]]></code>
    <answer><![CDATA[Definitely]]></answer>
    <sortorder><![CDATA[1]]></sortorder>
    <assessment_value><![CDATA[0]]></assessment_value>
    <language><![CDATA[ie]]></language>
    <scale_id><![CDATA[0]]></scale_id>
   </row>
   <row>
    <qid><![CDATA[21341]]></qid>
    <code><![CDATA[A1]]></code>
    <answer><![CDATA[Oui, tout à fait]]></answer>
    <sortorder><![CDATA[1]]></sortorder>
    <assessment_value><![CDATA[0]]></assessment_value>
    <language><![CDATA[fr]]></language>
    <scale_id><![CDATA[0]]></scale_id>
   </row>
   <row>
    <qid><![CDATA[21341]]></qid>
    <code><![CDATA[A1]]></code>
    <answer><![CDATA[Helt sikkert]]></answer>
    <sortorder><![CDATA[1]]></sortorder>
    <assessment_value><![CDATA[0]]></assessment_value>
    <language><![CDATA[da]]></language>
    <scale_id><![CDATA[0]]></scale_id>
   </row>
   <row>
    <qid><![CDATA[21341]]></qid>
    <code><![CDATA[A1]]></code>
    <answer><![CDATA[Noteikti]]></answer>
    <sortorder><![CDATA[1]]></sortorder>
    <assessment_value><![CDATA[0]]></assessment_value>
    <language><![CDATA[lv]]></language>
    <scale_id><![CDATA[0]]></scale_id>
   </row>
   <row>
    <qid><![CDATA[21341]]></qid>
    <code><![CDATA[A1]]></code>
    <answer><![CDATA[Zeker en vast]]></answer>
    <sortorder><![CDATA[1]]></sortorder>
    <assessment_value><![CDATA[0]]></assessment_value>
    <language><![CDATA[nl]]></language>
    <scale_id><![CDATA[0]]></scale_id>
   </row>
   <row>
    <qid><![CDATA[21341]]></qid>
    <code><![CDATA[A2]]></code>
    <answer><![CDATA[Very Probably]]></answer>
    <sortorder><![CDATA[2]]></sortorder>
    <assessment_value><![CDATA[0]]></assessment_value>
    <language><![CDATA[en]]></language>
    <scale_id><![CDATA[0]]></scale_id>
   </row>
   <row>
    <qid><![CDATA[21339]]></qid>
    <code><![CDATA[A1]]></code>
    <answer><![CDATA[Definitely]]></answer>
    <sortorder><![CDATA[1]]></sortorder>
    <assessment_value><![CDATA[0]]></assessment_value>
    <language><![CDATA[en]]></language>
    <scale_id><![CDATA[0]]></scale_id>
   </row>
   <row>
    <qid><![CDATA[21341]]></qid>
    <code><![CDATA[A1]]></code>
    <answer><![CDATA[Sicher]]></answer>
    <sortorder><![CDATA[1]]></sortorder>
    <assessment_value><![CDATA[0]]></assessment_value>
    <language><![CDATA[de]]></language>
    <scale_id><![CDATA[0]]></scale_id>
   </row>
   <row>
    <qid><![CDATA[21339]]></qid>
    <code><![CDATA[A2]]></code>
    <answer><![CDATA[Meget sandsynligt]]></answer>
    <sortorder><![CDATA[2]]></sortorder>
    <assessment_value><![CDATA[0]]></assessment_value>
    <language><![CDATA[da]]></language>
    <scale_id><![CDATA[0]]></scale_id>
   </row>
   <row>
    <qid><![CDATA[21339]]></qid>
    <code><![CDATA[A1]]></code>
    <answer><![CDATA[Sicher]]></answer>
    <sortorder><![CDATA[1]]></sortorder>
    <assessment_value><![CDATA[0]]></assessment_value>
    <language><![CDATA[de]]></language>
    <scale_id><![CDATA[0]]></scale_id>
   </row>
   <row>
    <qid><![CDATA[21339]]></qid>
    <code><![CDATA[A1]]></code>
    <answer><![CDATA[Helt sikkert]]></answer>
    <sortorder><![CDATA[1]]></sortorder>
    <assessment_value><![CDATA[0]]></assessment_value>
    <language><![CDATA[da]]></language>
    <scale_id><![CDATA[0]]></scale_id>
   </row>
   <row>
    <qid><![CDATA[21339]]></qid>
    <code><![CDATA[A1]]></code>
    <answer><![CDATA[Oui, tout à fait]]></answer>
    <sortorder><![CDATA[1]]></sortorder>
    <assessment_value><![CDATA[0]]></assessment_value>
    <language><![CDATA[fr]]></language>
    <scale_id><![CDATA[0]]></scale_id>
   </row>
   <row>
    <qid><![CDATA[21339]]></qid>
    <code><![CDATA[A1]]></code>
    <answer><![CDATA[Σίγουρα]]></answer>
    <sortorder><![CDATA[1]]></sortorder>
    <assessment_value><![CDATA[0]]></assessment_value>
    <language><![CDATA[el]]></language>
    <scale_id><![CDATA[0]]></scale_id>
   </row>
   <row>
    <qid><![CDATA[21339]]></qid>
    <code><![CDATA[A1]]></code>
    <answer><![CDATA[Definitely]]></answer>
    <sortorder><![CDATA[1]]></sortorder>
    <assessment_value><![CDATA[0]]></assessment_value>
    <language><![CDATA[ie]]></language>
    <scale_id><![CDATA[0]]></scale_id>
   </row>
   <row>
    <qid><![CDATA[21339]]></qid>
    <code><![CDATA[A1]]></code>
    <answer><![CDATA[Si, al 100%]]></answer>
    <sortorder><![CDATA[1]]></sortorder>
    <assessment_value><![CDATA[0]]></assessment_value>
    <language><![CDATA[it]]></language>
    <scale_id><![CDATA[0]]></scale_id>
   </row>
   <row>
    <qid><![CDATA[21339]]></qid>
    <code><![CDATA[A1]]></code>
    <answer><![CDATA[Noteikti]]></answer>
    <sortorder><![CDATA[1]]></sortorder>
    <assessment_value><![CDATA[0]]></assessment_value>
    <language><![CDATA[lv]]></language>
    <scale_id><![CDATA[0]]></scale_id>
   </row>
   <row>
    <qid><![CDATA[21339]]></qid>
    <code><![CDATA[A1]]></code>
    <answer><![CDATA[Zeker en vast]]></answer>
    <sortorder><![CDATA[1]]></sortorder>
    <assessment_value><![CDATA[0]]></assessment_value>
    <language><![CDATA[nl]]></language>
    <scale_id><![CDATA[0]]></scale_id>
   </row>
   <row>
    <qid><![CDATA[21339]]></qid>
    <code><![CDATA[A2]]></code>
    <answer><![CDATA[Very Probably]]></answer>
    <sortorder><![CDATA[2]]></sortorder>
    <assessment_value><![CDATA[0]]></assessment_value>
    <language><![CDATA[en]]></language>
    <scale_id><![CDATA[0]]></scale_id>
   </row>
   <row>
    <qid><![CDATA[21339]]></qid>
    <code><![CDATA[A2]]></code>
    <answer><![CDATA[Sehr wahrscheinlich]]></answer>
    <sortorder><![CDATA[2]]></sortorder>
    <assessment_value><![CDATA[0]]></assessment_value>
    <language><![CDATA[de]]></language>
    <scale_id><![CDATA[0]]></scale_id>
   </row>
   <row>
    <qid><![CDATA[21339]]></qid>
    <code><![CDATA[A2]]></code>
    <answer><![CDATA[Très probablement]]></answer>
    <sortorder><![CDATA[2]]></sortorder>
    <assessment_value><![CDATA[0]]></assessment_value>
    <language><![CDATA[fr]]></language>
    <scale_id><![CDATA[0]]></scale_id>
   </row>
   <row>
    <qid><![CDATA[21339]]></qid>
    <code><![CDATA[A3]]></code>
    <answer><![CDATA[Waarschijnlijk wel]]></answer>
    <sortorder><![CDATA[3]]></sortorder>
    <assessment_value><![CDATA[0]]></assessment_value>
    <language><![CDATA[nl]]></language>
    <scale_id><![CDATA[0]]></scale_id>
   </row>
   <row>
    <qid><![CDATA[21339]]></qid>
    <code><![CDATA[A2]]></code>
    <answer><![CDATA[Πολύ πιθανά]]></answer>
    <sortorder><![CDATA[2]]></sortorder>
    <assessment_value><![CDATA[0]]></assessment_value>
    <language><![CDATA[el]]></language>
    <scale_id><![CDATA[0]]></scale_id>
   </row>
   <row>
    <qid><![CDATA[21339]]></qid>
    <code><![CDATA[A2]]></code>
    <answer><![CDATA[Very Probably]]></answer>
    <sortorder><![CDATA[2]]></sortorder>
    <assessment_value><![CDATA[0]]></assessment_value>
    <language><![CDATA[ie]]></language>
    <scale_id><![CDATA[0]]></scale_id>
   </row>
   <row>
    <qid><![CDATA[21339]]></qid>
    <code><![CDATA[A2]]></code>
    <answer><![CDATA[Molto probabilmente]]></answer>
    <sortorder><![CDATA[2]]></sortorder>
    <assessment_value><![CDATA[0]]></assessment_value>
    <language><![CDATA[it]]></language>
    <scale_id><![CDATA[0]]></scale_id>
   </row>
   <row>
    <qid><![CDATA[21339]]></qid>
    <code><![CDATA[A2]]></code>
    <answer><![CDATA[Ļoti iespējams]]></answer>
    <sortorder><![CDATA[2]]></sortorder>
    <assessment_value><![CDATA[0]]></assessment_value>
    <language><![CDATA[lv]]></language>
    <scale_id><![CDATA[0]]></scale_id>
   </row>
   <row>
    <qid><![CDATA[21339]]></qid>
    <code><![CDATA[A2]]></code>
    <answer><![CDATA[Hoogstwaarschijnlijk wel]]></answer>
    <sortorder><![CDATA[2]]></sortorder>
    <assessment_value><![CDATA[0]]></assessment_value>
    <language><![CDATA[nl]]></language>
    <scale_id><![CDATA[0]]></scale_id>
   </row>
   <row>
    <qid><![CDATA[21339]]></qid>
    <code><![CDATA[A3]]></code>
    <answer><![CDATA[Probably]]></answer>
    <sortorder><![CDATA[3]]></sortorder>
    <assessment_value><![CDATA[0]]></assessment_value>
    <language><![CDATA[en]]></language>
    <scale_id><![CDATA[0]]></scale_id>
   </row>
   <row>
    <qid><![CDATA[21339]]></qid>
    <code><![CDATA[A3]]></code>
    <answer><![CDATA[Wahrscheinlich]]></answer>
    <sortorder><![CDATA[3]]></sortorder>
    <assessment_value><![CDATA[0]]></assessment_value>
    <language><![CDATA[de]]></language>
    <scale_id><![CDATA[0]]></scale_id>
   </row>
   <row>
    <qid><![CDATA[21339]]></qid>
    <code><![CDATA[A3]]></code>
    <answer><![CDATA[Sikkert]]></answer>
    <sortorder><![CDATA[3]]></sortorder>
    <assessment_value><![CDATA[0]]></assessment_value>
    <language><![CDATA[da]]></language>
    <scale_id><![CDATA[0]]></scale_id>
   </row>
   <row>
    <qid><![CDATA[21339]]></qid>
    <code><![CDATA[A3]]></code>
    <answer><![CDATA[Probablement]]></answer>
    <sortorder><![CDATA[3]]></sortorder>
    <assessment_value><![CDATA[0]]></assessment_value>
    <language><![CDATA[fr]]></language>
    <scale_id><![CDATA[0]]></scale_id>
   </row>
   <row>
    <qid><![CDATA[21339]]></qid>
    <code><![CDATA[A3]]></code>
    <answer><![CDATA[Μάλλον]]></answer>
    <sortorder><![CDATA[3]]></sortorder>
    <assessment_value><![CDATA[0]]></assessment_value>
    <language><![CDATA[el]]></language>
    <scale_id><![CDATA[0]]></scale_id>
   </row>
   <row>
    <qid><![CDATA[21339]]></qid>
    <code><![CDATA[A3]]></code>
    <answer><![CDATA[Probably]]></answer>
    <sortorder><![CDATA[3]]></sortorder>
    <assessment_value><![CDATA[0]]></assessment_value>
    <language><![CDATA[ie]]></language>
    <scale_id><![CDATA[0]]></scale_id>
   </row>
   <row>
    <qid><![CDATA[21339]]></qid>
    <code><![CDATA[A3]]></code>
    <answer><![CDATA[Probabilmente si]]></answer>
    <sortorder><![CDATA[3]]></sortorder>
    <assessment_value><![CDATA[0]]></assessment_value>
    <language><![CDATA[it]]></language>
    <scale_id><![CDATA[0]]></scale_id>
   </row>
   <row>
    <qid><![CDATA[21339]]></qid>
    <code><![CDATA[A3]]></code>
    <answer><![CDATA[Droši vien]]></answer>
    <sortorder><![CDATA[3]]></sortorder>
    <assessment_value><![CDATA[0]]></assessment_value>
    <language><![CDATA[lv]]></language>
    <scale_id><![CDATA[0]]></scale_id>
   </row>
   <row>
    <qid><![CDATA[21339]]></qid>
    <code><![CDATA[A4]]></code>
    <answer><![CDATA[Possibly]]></answer>
    <sortorder><![CDATA[4]]></sortorder>
    <assessment_value><![CDATA[0]]></assessment_value>
    <language><![CDATA[en]]></language>
    <scale_id><![CDATA[0]]></scale_id>
   </row>
   <row>
    <qid><![CDATA[21339]]></qid>
    <code><![CDATA[A4]]></code>
    <answer><![CDATA[Muligvis]]></answer>
    <sortorder><![CDATA[4]]></sortorder>
    <assessment_value><![CDATA[0]]></assessment_value>
    <language><![CDATA[da]]></language>
    <scale_id><![CDATA[0]]></scale_id>
   </row>
   <row>
    <qid><![CDATA[21339]]></qid>
    <code><![CDATA[A4]]></code>
    <answer><![CDATA[Möglich]]></answer>
    <sortorder><![CDATA[4]]></sortorder>
    <assessment_value><![CDATA[0]]></assessment_value>
    <language><![CDATA[de]]></language>
    <scale_id><![CDATA[0]]></scale_id>
   </row>
   <row>
    <qid><![CDATA[21339]]></qid>
    <code><![CDATA[A5]]></code>
    <answer><![CDATA[No]]></answer>
    <sortorder><![CDATA[5]]></sortorder>
    <assessment_value><![CDATA[0]]></assessment_value>
    <language><![CDATA[it]]></language>
    <scale_id><![CDATA[0]]></scale_id>
   </row>
   <row>
    <qid><![CDATA[21339]]></qid>
    <code><![CDATA[A5]]></code>
    <answer><![CDATA[Drīzāk nē]]></answer>
    <sortorder><![CDATA[5]]></sortorder>
    <assessment_value><![CDATA[0]]></assessment_value>
    <language><![CDATA[lv]]></language>
    <scale_id><![CDATA[0]]></scale_id>
   </row>
   <row>
    <qid><![CDATA[21339]]></qid>
    <code><![CDATA[A4]]></code>
    <answer><![CDATA[Possible]]></answer>
    <sortorder><![CDATA[4]]></sortorder>
    <assessment_value><![CDATA[0]]></assessment_value>
    <language><![CDATA[fr]]></language>
    <scale_id><![CDATA[0]]></scale_id>
   </row>
   <row>
    <qid><![CDATA[21339]]></qid>
    <code><![CDATA[A4]]></code>
    <answer><![CDATA[Θα μπορούσα]]></answer>
    <sortorder><![CDATA[4]]></sortorder>
    <assessment_value><![CDATA[0]]></assessment_value>
    <language><![CDATA[el]]></language>
    <scale_id><![CDATA[0]]></scale_id>
   </row>
   <row>
    <qid><![CDATA[21339]]></qid>
    <code><![CDATA[A4]]></code>
    <answer><![CDATA[Possibly]]></answer>
    <sortorder><![CDATA[4]]></sortorder>
    <assessment_value><![CDATA[0]]></assessment_value>
    <language><![CDATA[ie]]></language>
    <scale_id><![CDATA[0]]></scale_id>
   </row>
   <row>
    <qid><![CDATA[21339]]></qid>
    <code><![CDATA[A4]]></code>
    <answer><![CDATA[Forse si, forse no]]></answer>
    <sortorder><![CDATA[4]]></sortorder>
    <assessment_value><![CDATA[0]]></assessment_value>
    <language><![CDATA[it]]></language>
    <scale_id><![CDATA[0]]></scale_id>
   </row>
   <row>
    <qid><![CDATA[21339]]></qid>
    <code><![CDATA[A4]]></code>
    <answer><![CDATA[Iespējams]]></answer>
    <sortorder><![CDATA[4]]></sortorder>
    <assessment_value><![CDATA[0]]></assessment_value>
    <language><![CDATA[lv]]></language>
    <scale_id><![CDATA[0]]></scale_id>
   </row>
   <row>
    <qid><![CDATA[21339]]></qid>
    <code><![CDATA[A4]]></code>
    <answer><![CDATA[Mogelijk]]></answer>
    <sortorder><![CDATA[4]]></sortorder>
    <assessment_value><![CDATA[0]]></assessment_value>
    <language><![CDATA[nl]]></language>
    <scale_id><![CDATA[0]]></scale_id>
   </row>
   <row>
    <qid><![CDATA[21339]]></qid>
    <code><![CDATA[A5]]></code>
    <answer><![CDATA[Probably Not]]></answer>
    <sortorder><![CDATA[5]]></sortorder>
    <assessment_value><![CDATA[0]]></assessment_value>
    <language><![CDATA[en]]></language>
    <scale_id><![CDATA[0]]></scale_id>
   </row>
   <row>
    <qid><![CDATA[21339]]></qid>
    <code><![CDATA[A5]]></code>
    <answer><![CDATA[Eher nicht]]></answer>
    <sortorder><![CDATA[5]]></sortorder>
    <assessment_value><![CDATA[0]]></assessment_value>
    <language><![CDATA[de]]></language>
    <scale_id><![CDATA[0]]></scale_id>
   </row>
   <row>
    <qid><![CDATA[21339]]></qid>
    <code><![CDATA[A5]]></code>
    <answer><![CDATA[Sikkert ikke]]></answer>
    <sortorder><![CDATA[5]]></sortorder>
    <assessment_value><![CDATA[0]]></assessment_value>
    <language><![CDATA[da]]></language>
    <scale_id><![CDATA[0]]></scale_id>
   </row>
   <row>
    <qid><![CDATA[21339]]></qid>
    <code><![CDATA[A5]]></code>
    <answer><![CDATA[Peu probable]]></answer>
    <sortorder><![CDATA[5]]></sortorder>
    <assessment_value><![CDATA[0]]></assessment_value>
    <language><![CDATA[fr]]></language>
    <scale_id><![CDATA[0]]></scale_id>
   </row>
   <row>
    <qid><![CDATA[21339]]></qid>
    <code><![CDATA[A5]]></code>
    <answer><![CDATA[Μάλλον όχι]]></answer>
    <sortorder><![CDATA[5]]></sortorder>
    <assessment_value><![CDATA[0]]></assessment_value>
    <language><![CDATA[el]]></language>
    <scale_id><![CDATA[0]]></scale_id>
   </row>
   <row>
    <qid><![CDATA[21339]]></qid>
    <code><![CDATA[A5]]></code>
    <answer><![CDATA[Probably Not]]></answer>
    <sortorder><![CDATA[5]]></sortorder>
    <assessment_value><![CDATA[0]]></assessment_value>
    <language><![CDATA[ie]]></language>
    <scale_id><![CDATA[0]]></scale_id>
   </row>
   <row>
    <qid><![CDATA[21339]]></qid>
    <code><![CDATA[A6]]></code>
    <answer><![CDATA[Definitely Not]]></answer>
    <sortorder><![CDATA[6]]></sortorder>
    <assessment_value><![CDATA[0]]></assessment_value>
    <language><![CDATA[en]]></language>
    <scale_id><![CDATA[0]]></scale_id>
   </row>
   <row>
    <qid><![CDATA[21339]]></qid>
    <code><![CDATA[A5]]></code>
    <answer><![CDATA[Waarschijnlijk niet]]></answer>
    <sortorder><![CDATA[5]]></sortorder>
    <assessment_value><![CDATA[0]]></assessment_value>
    <language><![CDATA[nl]]></language>
    <scale_id><![CDATA[0]]></scale_id>
   </row>
   <row>
    <qid><![CDATA[21339]]></qid>
    <code><![CDATA[A6]]></code>
    <answer><![CDATA[Helt sikkert ikke]]></answer>
    <sortorder><![CDATA[6]]></sortorder>
    <assessment_value><![CDATA[0]]></assessment_value>
    <language><![CDATA[da]]></language>
    <scale_id><![CDATA[0]]></scale_id>
   </row>
   <row>
    <qid><![CDATA[21339]]></qid>
    <code><![CDATA[A6]]></code>
    <answer><![CDATA[Sicher nicht]]></answer>
    <sortorder><![CDATA[6]]></sortorder>
    <assessment_value><![CDATA[0]]></assessment_value>
    <language><![CDATA[de]]></language>
    <scale_id><![CDATA[0]]></scale_id>
   </row>
   <row>
    <qid><![CDATA[21341]]></qid>
    <code><![CDATA[A1]]></code>
    <answer><![CDATA[Definitely]]></answer>
    <sortorder><![CDATA[1]]></sortorder>
    <assessment_value><![CDATA[0]]></assessment_value>
    <language><![CDATA[en]]></language>
    <scale_id><![CDATA[0]]></scale_id>
   </row>
   <row>
    <qid><![CDATA[21339]]></qid>
    <code><![CDATA[A6]]></code>
    <answer><![CDATA[Pas du tout]]></answer>
    <sortorder><![CDATA[6]]></sortorder>
    <assessment_value><![CDATA[0]]></assessment_value>
    <language><![CDATA[fr]]></language>
    <scale_id><![CDATA[0]]></scale_id>
   </row>
   <row>
    <qid><![CDATA[21339]]></qid>
    <code><![CDATA[A6]]></code>
    <answer><![CDATA[Σίγουρα όχι]]></answer>
    <sortorder><![CDATA[6]]></sortorder>
    <assessment_value><![CDATA[0]]></assessment_value>
    <language><![CDATA[el]]></language>
    <scale_id><![CDATA[0]]></scale_id>
   </row>
   <row>
    <qid><![CDATA[21339]]></qid>
    <code><![CDATA[A6]]></code>
    <answer><![CDATA[Definitely Not]]></answer>
    <sortorder><![CDATA[6]]></sortorder>
    <assessment_value><![CDATA[0]]></assessment_value>
    <language><![CDATA[ie]]></language>
    <scale_id><![CDATA[0]]></scale_id>
   </row>
   <row>
    <qid><![CDATA[21339]]></qid>
    <code><![CDATA[A6]]></code>
    <answer><![CDATA[Certamente no]]></answer>
    <sortorder><![CDATA[6]]></sortorder>
    <assessment_value><![CDATA[0]]></assessment_value>
    <language><![CDATA[it]]></language>
    <scale_id><![CDATA[0]]></scale_id>
   </row>
   <row>
    <qid><![CDATA[21339]]></qid>
    <code><![CDATA[A6]]></code>
    <answer><![CDATA[Noteikti nē]]></answer>
    <sortorder><![CDATA[6]]></sortorder>
    <assessment_value><![CDATA[0]]></assessment_value>
    <language><![CDATA[lv]]></language>
    <scale_id><![CDATA[0]]></scale_id>
   </row>
   <row>
    <qid><![CDATA[21339]]></qid>
    <code><![CDATA[A6]]></code>
    <answer><![CDATA[Zeker niet]]></answer>
    <sortorder><![CDATA[6]]></sortorder>
    <assessment_value><![CDATA[0]]></assessment_value>
    <language><![CDATA[nl]]></language>
    <scale_id><![CDATA[0]]></scale_id>
   </row>
   <row>
    <qid><![CDATA[21341]]></qid>
    <code><![CDATA[A5]]></code>
    <answer><![CDATA[Sikkert ikke]]></answer>
    <sortorder><![CDATA[5]]></sortorder>
    <assessment_value><![CDATA[0]]></assessment_value>
    <language><![CDATA[da]]></language>
    <scale_id><![CDATA[0]]></scale_id>
   </row>
   <row>
    <qid><![CDATA[21327]]></qid>
    <code><![CDATA[A3]]></code>
    <answer><![CDATA[Ja, in beiden]]></answer>
    <sortorder><![CDATA[3]]></sortorder>
    <assessment_value><![CDATA[0]]></assessment_value>
    <language><![CDATA[de]]></language>
    <scale_id><![CDATA[0]]></scale_id>
   </row>
   <row>
    <qid><![CDATA[21327]]></qid>
    <code><![CDATA[A3]]></code>
    <answer><![CDATA[Ja, i begge bifamilier]]></answer>
    <sortorder><![CDATA[3]]></sortorder>
    <assessment_value><![CDATA[0]]></assessment_value>
    <language><![CDATA[da]]></language>
    <scale_id><![CDATA[0]]></scale_id>
   </row>
   <row>
    <qid><![CDATA[21327]]></qid>
    <code><![CDATA[A3]]></code>
    <answer><![CDATA[Oui, dans les deux colonies.]]></answer>
    <sortorder><![CDATA[3]]></sortorder>
    <assessment_value><![CDATA[0]]></assessment_value>
    <language><![CDATA[fr]]></language>
    <scale_id><![CDATA[0]]></scale_id>
   </row>
   <row>
    <qid><![CDATA[21327]]></qid>
    <code><![CDATA[A3]]></code>
    <answer><![CDATA[Ναι και στις δύο κυψέλες]]></answer>
    <sortorder><![CDATA[3]]></sortorder>
    <assessment_value><![CDATA[0]]></assessment_value>
    <language><![CDATA[el]]></language>
    <scale_id><![CDATA[0]]></scale_id>
   </row>
   <row>
    <qid><![CDATA[21327]]></qid>
    <code><![CDATA[A3]]></code>
    <answer><![CDATA[Jā, abās bišu saimēs]]></answer>
    <sortorder><![CDATA[3]]></sortorder>
    <assessment_value><![CDATA[0]]></assessment_value>
    <language><![CDATA[lv]]></language>
    <scale_id><![CDATA[0]]></scale_id>
   </row>
   <row>
    <qid><![CDATA[21341]]></qid>
    <code><![CDATA[A6]]></code>
    <answer><![CDATA[Definitely Not]]></answer>
    <sortorder><![CDATA[6]]></sortorder>
    <assessment_value><![CDATA[0]]></assessment_value>
    <language><![CDATA[en]]></language>
    <scale_id><![CDATA[0]]></scale_id>
   </row>
   <row>
    <qid><![CDATA[21341]]></qid>
    <code><![CDATA[A6]]></code>
    <answer><![CDATA[Sicher nicht]]></answer>
    <sortorder><![CDATA[6]]></sortorder>
    <assessment_value><![CDATA[0]]></assessment_value>
    <language><![CDATA[de]]></language>
    <scale_id><![CDATA[0]]></scale_id>
   </row>
   <row>
    <qid><![CDATA[21341]]></qid>
    <code><![CDATA[A5]]></code>
    <answer><![CDATA[Waarschijnlijk niet]]></answer>
    <sortorder><![CDATA[5]]></sortorder>
    <assessment_value><![CDATA[0]]></assessment_value>
    <language><![CDATA[nl]]></language>
    <scale_id><![CDATA[0]]></scale_id>
   </row>
   <row>
    <qid><![CDATA[21341]]></qid>
    <code><![CDATA[A5]]></code>
    <answer><![CDATA[Peu probable]]></answer>
    <sortorder><![CDATA[5]]></sortorder>
    <assessment_value><![CDATA[0]]></assessment_value>
    <language><![CDATA[fr]]></language>
    <scale_id><![CDATA[0]]></scale_id>
   </row>
   <row>
    <qid><![CDATA[21341]]></qid>
    <code><![CDATA[A5]]></code>
    <answer><![CDATA[Μάλλον όχι]]></answer>
    <sortorder><![CDATA[5]]></sortorder>
    <assessment_value><![CDATA[0]]></assessment_value>
    <language><![CDATA[el]]></language>
    <scale_id><![CDATA[0]]></scale_id>
   </row>
   <row>
    <qid><![CDATA[21341]]></qid>
    <code><![CDATA[A5]]></code>
    <answer><![CDATA[Probably Not]]></answer>
    <sortorder><![CDATA[5]]></sortorder>
    <assessment_value><![CDATA[0]]></assessment_value>
    <language><![CDATA[ie]]></language>
    <scale_id><![CDATA[0]]></scale_id>
   </row>
   <row>
    <qid><![CDATA[21341]]></qid>
    <code><![CDATA[A5]]></code>
    <answer><![CDATA[No]]></answer>
    <sortorder><![CDATA[5]]></sortorder>
    <assessment_value><![CDATA[0]]></assessment_value>
    <language><![CDATA[it]]></language>
    <scale_id><![CDATA[0]]></scale_id>
   </row>
   <row>
    <qid><![CDATA[21341]]></qid>
    <code><![CDATA[A5]]></code>
    <answer><![CDATA[Drīzāk nē]]></answer>
    <sortorder><![CDATA[5]]></sortorder>
    <assessment_value><![CDATA[0]]></assessment_value>
    <language><![CDATA[lv]]></language>
    <scale_id><![CDATA[0]]></scale_id>
   </row>
   <row>
    <qid><![CDATA[21341]]></qid>
    <code><![CDATA[A6]]></code>
    <answer><![CDATA[Noteikti nē]]></answer>
    <sortorder><![CDATA[6]]></sortorder>
    <assessment_value><![CDATA[0]]></assessment_value>
    <language><![CDATA[lv]]></language>
    <scale_id><![CDATA[0]]></scale_id>
   </row>
   <row>
    <qid><![CDATA[21341]]></qid>
    <code><![CDATA[A6]]></code>
    <answer><![CDATA[Helt sikkert ikke]]></answer>
    <sortorder><![CDATA[6]]></sortorder>
    <assessment_value><![CDATA[0]]></assessment_value>
    <language><![CDATA[da]]></language>
    <scale_id><![CDATA[0]]></scale_id>
   </row>
   <row>
    <qid><![CDATA[21341]]></qid>
    <code><![CDATA[A6]]></code>
    <answer><![CDATA[Pas du tout]]></answer>
    <sortorder><![CDATA[6]]></sortorder>
    <assessment_value><![CDATA[0]]></assessment_value>
    <language><![CDATA[fr]]></language>
    <scale_id><![CDATA[0]]></scale_id>
   </row>
   <row>
    <qid><![CDATA[21341]]></qid>
    <code><![CDATA[A6]]></code>
    <answer><![CDATA[Σίγουρα όχι]]></answer>
    <sortorder><![CDATA[6]]></sortorder>
    <assessment_value><![CDATA[0]]></assessment_value>
    <language><![CDATA[el]]></language>
    <scale_id><![CDATA[0]]></scale_id>
   </row>
   <row>
    <qid><![CDATA[21341]]></qid>
    <code><![CDATA[A6]]></code>
    <answer><![CDATA[Definitely Not]]></answer>
    <sortorder><![CDATA[6]]></sortorder>
    <assessment_value><![CDATA[0]]></assessment_value>
    <language><![CDATA[ie]]></language>
    <scale_id><![CDATA[0]]></scale_id>
   </row>
   <row>
    <qid><![CDATA[21341]]></qid>
    <code><![CDATA[A6]]></code>
    <answer><![CDATA[Certamente no]]></answer>
    <sortorder><![CDATA[6]]></sortorder>
    <assessment_value><![CDATA[0]]></assessment_value>
    <language><![CDATA[it]]></language>
    <scale_id><![CDATA[0]]></scale_id>
   </row>
   <row>
    <qid><![CDATA[21342]]></qid>
    <code><![CDATA[A3]]></code>
    <answer><![CDATA[Économie]]></answer>
    <sortorder><![CDATA[3]]></sortorder>
    <assessment_value><![CDATA[0]]></assessment_value>
    <language><![CDATA[fr]]></language>
    <scale_id><![CDATA[0]]></scale_id>
   </row>
   <row>
    <qid><![CDATA[21342]]></qid>
    <code><![CDATA[A3]]></code>
    <answer><![CDATA[Økonomi]]></answer>
    <sortorder><![CDATA[3]]></sortorder>
    <assessment_value><![CDATA[0]]></assessment_value>
    <language><![CDATA[da]]></language>
    <scale_id><![CDATA[0]]></scale_id>
   </row>
   <row>
    <qid><![CDATA[21342]]></qid>
    <code><![CDATA[A3]]></code>
    <answer><![CDATA[Wirtschaft]]></answer>
    <sortorder><![CDATA[3]]></sortorder>
    <assessment_value><![CDATA[0]]></assessment_value>
    <language><![CDATA[de]]></language>
    <scale_id><![CDATA[0]]></scale_id>
   </row>
   <row>
    <qid><![CDATA[21342]]></qid>
    <code><![CDATA[A2]]></code>
    <answer><![CDATA[Zinātne]]></answer>
    <sortorder><![CDATA[2]]></sortorder>
    <assessment_value><![CDATA[0]]></assessment_value>
    <language><![CDATA[lv]]></language>
    <scale_id><![CDATA[0]]></scale_id>
   </row>
   <row>
    <qid><![CDATA[21342]]></qid>
    <code><![CDATA[A2]]></code>
    <answer><![CDATA[Wetenschap]]></answer>
    <sortorder><![CDATA[2]]></sortorder>
    <assessment_value><![CDATA[0]]></assessment_value>
    <language><![CDATA[nl]]></language>
    <scale_id><![CDATA[0]]></scale_id>
   </row>
   <row>
    <qid><![CDATA[21342]]></qid>
    <code><![CDATA[A3]]></code>
    <answer><![CDATA[Economy]]></answer>
    <sortorder><![CDATA[3]]></sortorder>
    <assessment_value><![CDATA[0]]></assessment_value>
    <language><![CDATA[en]]></language>
    <scale_id><![CDATA[0]]></scale_id>
   </row>
   <row>
    <qid><![CDATA[21342]]></qid>
    <code><![CDATA[A2]]></code>
    <answer><![CDATA[Επιστήμη]]></answer>
    <sortorder><![CDATA[2]]></sortorder>
    <assessment_value><![CDATA[0]]></assessment_value>
    <language><![CDATA[el]]></language>
    <scale_id><![CDATA[0]]></scale_id>
   </row>
   <row>
    <qid><![CDATA[21342]]></qid>
    <code><![CDATA[A2]]></code>
    <answer><![CDATA[Science ]]></answer>
    <sortorder><![CDATA[2]]></sortorder>
    <assessment_value><![CDATA[0]]></assessment_value>
    <language><![CDATA[ie]]></language>
    <scale_id><![CDATA[0]]></scale_id>
   </row>
   <row>
    <qid><![CDATA[21342]]></qid>
    <code><![CDATA[A2]]></code>
    <answer><![CDATA[Scientifico]]></answer>
    <sortorder><![CDATA[2]]></sortorder>
    <assessment_value><![CDATA[0]]></assessment_value>
    <language><![CDATA[it]]></language>
    <scale_id><![CDATA[0]]></scale_id>
   </row>
   <row>
    <qid><![CDATA[21342]]></qid>
    <code><![CDATA[A1]]></code>
    <answer><![CDATA[Politik]]></answer>
    <sortorder><![CDATA[1]]></sortorder>
    <assessment_value><![CDATA[0]]></assessment_value>
    <language><![CDATA[da]]></language>
    <scale_id><![CDATA[0]]></scale_id>
   </row>
   <row>
    <qid><![CDATA[21342]]></qid>
    <code><![CDATA[A1]]></code>
    <answer><![CDATA[Politik]]></answer>
    <sortorder><![CDATA[1]]></sortorder>
    <assessment_value><![CDATA[0]]></assessment_value>
    <language><![CDATA[de]]></language>
    <scale_id><![CDATA[0]]></scale_id>
   </row>
   <row>
    <qid><![CDATA[21342]]></qid>
    <code><![CDATA[A1]]></code>
    <answer><![CDATA[Politique]]></answer>
    <sortorder><![CDATA[1]]></sortorder>
    <assessment_value><![CDATA[0]]></assessment_value>
    <language><![CDATA[fr]]></language>
    <scale_id><![CDATA[0]]></scale_id>
   </row>
   <row>
    <qid><![CDATA[21342]]></qid>
    <code><![CDATA[A1]]></code>
    <answer><![CDATA[Πολιτική]]></answer>
    <sortorder><![CDATA[1]]></sortorder>
    <assessment_value><![CDATA[0]]></assessment_value>
    <language><![CDATA[el]]></language>
    <scale_id><![CDATA[0]]></scale_id>
   </row>
   <row>
    <qid><![CDATA[21342]]></qid>
    <code><![CDATA[A1]]></code>
    <answer><![CDATA[Politics]]></answer>
    <sortorder><![CDATA[1]]></sortorder>
    <assessment_value><![CDATA[0]]></assessment_value>
    <language><![CDATA[ie]]></language>
    <scale_id><![CDATA[0]]></scale_id>
   </row>
   <row>
    <qid><![CDATA[21342]]></qid>
    <code><![CDATA[A1]]></code>
    <answer><![CDATA[Politico]]></answer>
    <sortorder><![CDATA[1]]></sortorder>
    <assessment_value><![CDATA[0]]></assessment_value>
    <language><![CDATA[it]]></language>
    <scale_id><![CDATA[0]]></scale_id>
   </row>
   <row>
    <qid><![CDATA[21342]]></qid>
    <code><![CDATA[A1]]></code>
    <answer><![CDATA[Politika]]></answer>
    <sortorder><![CDATA[1]]></sortorder>
    <assessment_value><![CDATA[0]]></assessment_value>
    <language><![CDATA[lv]]></language>
    <scale_id><![CDATA[0]]></scale_id>
   </row>
   <row>
    <qid><![CDATA[21342]]></qid>
    <code><![CDATA[A1]]></code>
    <answer><![CDATA[Politiek]]></answer>
    <sortorder><![CDATA[1]]></sortorder>
    <assessment_value><![CDATA[0]]></assessment_value>
    <language><![CDATA[nl]]></language>
    <scale_id><![CDATA[0]]></scale_id>
   </row>
   <row>
    <qid><![CDATA[21342]]></qid>
    <code><![CDATA[A2]]></code>
    <answer><![CDATA[Science ]]></answer>
    <sortorder><![CDATA[2]]></sortorder>
    <assessment_value><![CDATA[0]]></assessment_value>
    <language><![CDATA[en]]></language>
    <scale_id><![CDATA[0]]></scale_id>
   </row>
   <row>
    <qid><![CDATA[21342]]></qid>
    <code><![CDATA[A2]]></code>
    <answer><![CDATA[Wissenschaft]]></answer>
    <sortorder><![CDATA[2]]></sortorder>
    <assessment_value><![CDATA[0]]></assessment_value>
    <language><![CDATA[de]]></language>
    <scale_id><![CDATA[0]]></scale_id>
   </row>
   <row>
    <qid><![CDATA[21342]]></qid>
    <code><![CDATA[A2]]></code>
    <answer><![CDATA[Videnskab]]></answer>
    <sortorder><![CDATA[2]]></sortorder>
    <assessment_value><![CDATA[0]]></assessment_value>
    <language><![CDATA[da]]></language>
    <scale_id><![CDATA[0]]></scale_id>
   </row>
   <row>
    <qid><![CDATA[21342]]></qid>
    <code><![CDATA[A2]]></code>
    <answer><![CDATA[Science]]></answer>
    <sortorder><![CDATA[2]]></sortorder>
    <assessment_value><![CDATA[0]]></assessment_value>
    <language><![CDATA[fr]]></language>
    <scale_id><![CDATA[0]]></scale_id>
   </row>
   <row>
    <qid><![CDATA[21342]]></qid>
    <code><![CDATA[A4]]></code>
    <answer><![CDATA[Agricolo]]></answer>
    <sortorder><![CDATA[4]]></sortorder>
    <assessment_value><![CDATA[0]]></assessment_value>
    <language><![CDATA[it]]></language>
    <scale_id><![CDATA[0]]></scale_id>
   </row>
   <row>
    <qid><![CDATA[21342]]></qid>
    <code><![CDATA[A4]]></code>
    <answer><![CDATA[Landbrug]]></answer>
    <sortorder><![CDATA[4]]></sortorder>
    <assessment_value><![CDATA[0]]></assessment_value>
    <language><![CDATA[da]]></language>
    <scale_id><![CDATA[0]]></scale_id>
   </row>
   <row>
    <qid><![CDATA[21342]]></qid>
    <code><![CDATA[A3]]></code>
    <answer><![CDATA[Οικονομία]]></answer>
    <sortorder><![CDATA[3]]></sortorder>
    <assessment_value><![CDATA[0]]></assessment_value>
    <language><![CDATA[el]]></language>
    <scale_id><![CDATA[0]]></scale_id>
   </row>
   <row>
    <qid><![CDATA[21342]]></qid>
    <code><![CDATA[A5]]></code>
    <answer><![CDATA[Biavl]]></answer>
    <sortorder><![CDATA[5]]></sortorder>
    <assessment_value><![CDATA[0]]></assessment_value>
    <language><![CDATA[da]]></language>
    <scale_id><![CDATA[0]]></scale_id>
   </row>
   <row>
    <qid><![CDATA[21342]]></qid>
    <code><![CDATA[A4]]></code>
    <answer><![CDATA[Lauksaimniecība]]></answer>
    <sortorder><![CDATA[4]]></sortorder>
    <assessment_value><![CDATA[0]]></assessment_value>
    <language><![CDATA[lv]]></language>
    <scale_id><![CDATA[0]]></scale_id>
   </row>
   <row>
    <qid><![CDATA[21342]]></qid>
    <code><![CDATA[A5]]></code>
    <answer><![CDATA[Apiculture]]></answer>
    <sortorder><![CDATA[5]]></sortorder>
    <assessment_value><![CDATA[0]]></assessment_value>
    <language><![CDATA[fr]]></language>
    <scale_id><![CDATA[0]]></scale_id>
   </row>
   <row>
    <qid><![CDATA[21342]]></qid>
    <code><![CDATA[A5]]></code>
    <answer><![CDATA[Μελισσοκομία]]></answer>
    <sortorder><![CDATA[5]]></sortorder>
    <assessment_value><![CDATA[0]]></assessment_value>
    <language><![CDATA[el]]></language>
    <scale_id><![CDATA[0]]></scale_id>
   </row>
   <row>
    <qid><![CDATA[21342]]></qid>
    <code><![CDATA[A5]]></code>
    <answer><![CDATA[Beekeeping ]]></answer>
    <sortorder><![CDATA[5]]></sortorder>
    <assessment_value><![CDATA[0]]></assessment_value>
    <language><![CDATA[ie]]></language>
    <scale_id><![CDATA[0]]></scale_id>
   </row>
   <row>
    <qid><![CDATA[21342]]></qid>
    <code><![CDATA[A5]]></code>
    <answer><![CDATA[Apicoltura]]></answer>
    <sortorder><![CDATA[5]]></sortorder>
    <assessment_value><![CDATA[0]]></assessment_value>
    <language><![CDATA[it]]></language>
    <scale_id><![CDATA[0]]></scale_id>
   </row>
   <row>
    <qid><![CDATA[21342]]></qid>
    <code><![CDATA[A5]]></code>
    <answer><![CDATA[Biškopība]]></answer>
    <sortorder><![CDATA[5]]></sortorder>
    <assessment_value><![CDATA[0]]></assessment_value>
    <language><![CDATA[lv]]></language>
    <scale_id><![CDATA[0]]></scale_id>
   </row>
   <row>
    <qid><![CDATA[21342]]></qid>
    <code><![CDATA[A5]]></code>
    <answer><![CDATA[Bijenhouderij]]></answer>
    <sortorder><![CDATA[5]]></sortorder>
    <assessment_value><![CDATA[0]]></assessment_value>
    <language><![CDATA[nl]]></language>
    <scale_id><![CDATA[0]]></scale_id>
   </row>
   <row>
    <qid><![CDATA[21342]]></qid>
    <code><![CDATA[A6]]></code>
    <answer><![CDATA[Environment]]></answer>
    <sortorder><![CDATA[6]]></sortorder>
    <assessment_value><![CDATA[0]]></assessment_value>
    <language><![CDATA[en]]></language>
    <scale_id><![CDATA[0]]></scale_id>
   </row>
   <row>
    <qid><![CDATA[21342]]></qid>
    <code><![CDATA[A6]]></code>
    <answer><![CDATA[Umwelt]]></answer>
    <sortorder><![CDATA[6]]></sortorder>
    <assessment_value><![CDATA[0]]></assessment_value>
    <language><![CDATA[de]]></language>
    <scale_id><![CDATA[0]]></scale_id>
   </row>
   <row>
    <qid><![CDATA[21342]]></qid>
    <code><![CDATA[A7]]></code>
    <answer><![CDATA[Καινοτομία]]></answer>
    <sortorder><![CDATA[7]]></sortorder>
    <assessment_value><![CDATA[0]]></assessment_value>
    <language><![CDATA[el]]></language>
    <scale_id><![CDATA[0]]></scale_id>
   </row>
   <row>
    <qid><![CDATA[21342]]></qid>
    <code><![CDATA[A6]]></code>
    <answer><![CDATA[Miljøet]]></answer>
    <sortorder><![CDATA[6]]></sortorder>
    <assessment_value><![CDATA[0]]></assessment_value>
    <language><![CDATA[da]]></language>
    <scale_id><![CDATA[0]]></scale_id>
   </row>
   <row>
    <qid><![CDATA[21342]]></qid>
    <code><![CDATA[A6]]></code>
    <answer><![CDATA[Environnement]]></answer>
    <sortorder><![CDATA[6]]></sortorder>
    <assessment_value><![CDATA[0]]></assessment_value>
    <language><![CDATA[fr]]></language>
    <scale_id><![CDATA[0]]></scale_id>
   </row>
   <row>
    <qid><![CDATA[21342]]></qid>
    <code><![CDATA[A6]]></code>
    <answer><![CDATA[Περιβάλλον]]></answer>
    <sortorder><![CDATA[6]]></sortorder>
    <assessment_value><![CDATA[0]]></assessment_value>
    <language><![CDATA[el]]></language>
    <scale_id><![CDATA[0]]></scale_id>
   </row>
   <row>
    <qid><![CDATA[21342]]></qid>
    <code><![CDATA[A6]]></code>
    <answer><![CDATA[Environment]]></answer>
    <sortorder><![CDATA[6]]></sortorder>
    <assessment_value><![CDATA[0]]></assessment_value>
    <language><![CDATA[ie]]></language>
    <scale_id><![CDATA[0]]></scale_id>
   </row>
   <row>
    <qid><![CDATA[21342]]></qid>
    <code><![CDATA[A6]]></code>
    <answer><![CDATA[Ambiente]]></answer>
    <sortorder><![CDATA[6]]></sortorder>
    <assessment_value><![CDATA[0]]></assessment_value>
    <language><![CDATA[it]]></language>
    <scale_id><![CDATA[0]]></scale_id>
   </row>
   <row>
    <qid><![CDATA[21342]]></qid>
    <code><![CDATA[A6]]></code>
    <answer><![CDATA[Vide]]></answer>
    <sortorder><![CDATA[6]]></sortorder>
    <assessment_value><![CDATA[0]]></assessment_value>
    <language><![CDATA[lv]]></language>
    <scale_id><![CDATA[0]]></scale_id>
   </row>
   <row>
    <qid><![CDATA[21342]]></qid>
    <code><![CDATA[A6]]></code>
    <answer><![CDATA[Milieu en Natuur]]></answer>
    <sortorder><![CDATA[6]]></sortorder>
    <assessment_value><![CDATA[0]]></assessment_value>
    <language><![CDATA[nl]]></language>
    <scale_id><![CDATA[0]]></scale_id>
   </row>
   <row>
    <qid><![CDATA[21342]]></qid>
    <code><![CDATA[A7]]></code>
    <answer><![CDATA[Innovation]]></answer>
    <sortorder><![CDATA[7]]></sortorder>
    <assessment_value><![CDATA[0]]></assessment_value>
    <language><![CDATA[en]]></language>
    <scale_id><![CDATA[0]]></scale_id>
   </row>
   <row>
    <qid><![CDATA[21342]]></qid>
    <code><![CDATA[A7]]></code>
    <answer><![CDATA[Innovation]]></answer>
    <sortorder><![CDATA[7]]></sortorder>
    <assessment_value><![CDATA[0]]></assessment_value>
    <language><![CDATA[de]]></language>
    <scale_id><![CDATA[0]]></scale_id>
   </row>
   <row>
    <qid><![CDATA[21342]]></qid>
    <code><![CDATA[A7]]></code>
    <answer><![CDATA[Innovation]]></answer>
    <sortorder><![CDATA[7]]></sortorder>
    <assessment_value><![CDATA[0]]></assessment_value>
    <language><![CDATA[da]]></language>
    <scale_id><![CDATA[0]]></scale_id>
   </row>
   <row>
    <qid><![CDATA[21342]]></qid>
    <code><![CDATA[A7]]></code>
    <answer><![CDATA[Innovation]]></answer>
    <sortorder><![CDATA[7]]></sortorder>
    <assessment_value><![CDATA[0]]></assessment_value>
    <language><![CDATA[fr]]></language>
    <scale_id><![CDATA[0]]></scale_id>
   </row>
   <row>
    <qid><![CDATA[21342]]></qid>
    <code><![CDATA[A7]]></code>
    <answer><![CDATA[Innovation]]></answer>
    <sortorder><![CDATA[7]]></sortorder>
    <assessment_value><![CDATA[0]]></assessment_value>
    <language><![CDATA[ie]]></language>
    <scale_id><![CDATA[0]]></scale_id>
   </row>
   <row>
    <qid><![CDATA[21342]]></qid>
    <code><![CDATA[A7]]></code>
    <answer><![CDATA[Innovazione]]></answer>
    <sortorder><![CDATA[7]]></sortorder>
    <assessment_value><![CDATA[0]]></assessment_value>
    <language><![CDATA[it]]></language>
    <scale_id><![CDATA[0]]></scale_id>
   </row>
   <row>
    <qid><![CDATA[21342]]></qid>
    <code><![CDATA[A7]]></code>
    <answer><![CDATA[Vernieuwing]]></answer>
    <sortorder><![CDATA[7]]></sortorder>
    <assessment_value><![CDATA[0]]></assessment_value>
    <language><![CDATA[nl]]></language>
    <scale_id><![CDATA[0]]></scale_id>
   </row>
   <row>
    <qid><![CDATA[21342]]></qid>
    <code><![CDATA[A7]]></code>
    <answer><![CDATA[Inovācijas]]></answer>
    <sortorder><![CDATA[7]]></sortorder>
    <assessment_value><![CDATA[0]]></assessment_value>
    <language><![CDATA[lv]]></language>
    <scale_id><![CDATA[0]]></scale_id>
   </row>
   <row>
    <qid><![CDATA[21247]]></qid>
    <code><![CDATA[A3]]></code>
    <answer><![CDATA[Travailleur à temps partiel]]></answer>
    <sortorder><![CDATA[3]]></sortorder>
    <assessment_value><![CDATA[0]]></assessment_value>
    <language><![CDATA[fr]]></language>
    <scale_id><![CDATA[0]]></scale_id>
   </row>
   <row>
    <qid><![CDATA[21247]]></qid>
    <code><![CDATA[A3]]></code>
    <answer><![CDATA[Deltidsansat]]></answer>
    <sortorder><![CDATA[3]]></sortorder>
    <assessment_value><![CDATA[0]]></assessment_value>
    <language><![CDATA[da]]></language>
    <scale_id><![CDATA[0]]></scale_id>
   </row>
   <row>
    <qid><![CDATA[21247]]></qid>
    <code><![CDATA[A3]]></code>
    <answer><![CDATA[Teilzeit]]></answer>
    <sortorder><![CDATA[3]]></sortorder>
    <assessment_value><![CDATA[0]]></assessment_value>
    <language><![CDATA[de]]></language>
    <scale_id><![CDATA[0]]></scale_id>
   </row>
   <row>
    <qid><![CDATA[21247]]></qid>
    <code><![CDATA[A2]]></code>
    <answer><![CDATA[Pašnodarbinātais]]></answer>
    <sortorder><![CDATA[2]]></sortorder>
    <assessment_value><![CDATA[0]]></assessment_value>
    <language><![CDATA[lv]]></language>
    <scale_id><![CDATA[0]]></scale_id>
   </row>
   <row>
    <qid><![CDATA[21247]]></qid>
    <code><![CDATA[A2]]></code>
    <answer><![CDATA[Zelfstandige]]></answer>
    <sortorder><![CDATA[2]]></sortorder>
    <assessment_value><![CDATA[0]]></assessment_value>
    <language><![CDATA[nl]]></language>
    <scale_id><![CDATA[0]]></scale_id>
   </row>
   <row>
    <qid><![CDATA[21247]]></qid>
    <code><![CDATA[A3]]></code>
    <answer><![CDATA[part-time employment]]></answer>
    <sortorder><![CDATA[3]]></sortorder>
    <assessment_value><![CDATA[0]]></assessment_value>
    <language><![CDATA[en]]></language>
    <scale_id><![CDATA[0]]></scale_id>
   </row>
   <row>
    <qid><![CDATA[21247]]></qid>
    <code><![CDATA[A2]]></code>
    <answer><![CDATA[self-employment]]></answer>
    <sortorder><![CDATA[2]]></sortorder>
    <assessment_value><![CDATA[0]]></assessment_value>
    <language><![CDATA[ie]]></language>
    <scale_id><![CDATA[0]]></scale_id>
   </row>
   <row>
    <qid><![CDATA[21247]]></qid>
    <code><![CDATA[A2]]></code>
    <answer><![CDATA[Lavoro autonomo]]></answer>
    <sortorder><![CDATA[2]]></sortorder>
    <assessment_value><![CDATA[0]]></assessment_value>
    <language><![CDATA[it]]></language>
    <scale_id><![CDATA[0]]></scale_id>
   </row>
   <row>
    <qid><![CDATA[21248]]></qid>
    <code><![CDATA[A4]]></code>
    <answer><![CDATA[Teknisk/faglig uddannelse]]></answer>
    <sortorder><![CDATA[4]]></sortorder>
    <assessment_value><![CDATA[0]]></assessment_value>
    <language><![CDATA[da]]></language>
    <scale_id><![CDATA[0]]></scale_id>
   </row>
   <row>
    <qid><![CDATA[21248]]></qid>
    <code><![CDATA[A4]]></code>
    <answer><![CDATA[Formation commerciale / technique / professionnelle]]></answer>
    <sortorder><![CDATA[4]]></sortorder>
    <assessment_value><![CDATA[0]]></assessment_value>
    <language><![CDATA[fr]]></language>
    <scale_id><![CDATA[0]]></scale_id>
   </row>
   <row>
    <qid><![CDATA[21257]]></qid>
    <code><![CDATA[A4]]></code>
    <answer><![CDATA[Stimme nicht zu]]></answer>
    <sortorder><![CDATA[4]]></sortorder>
    <assessment_value><![CDATA[0]]></assessment_value>
    <language><![CDATA[de]]></language>
    <scale_id><![CDATA[0]]></scale_id>
   </row>
   <row>
    <qid><![CDATA[21257]]></qid>
    <code><![CDATA[A4]]></code>
    <answer><![CDATA[Uenig]]></answer>
    <sortorder><![CDATA[4]]></sortorder>
    <assessment_value><![CDATA[0]]></assessment_value>
    <language><![CDATA[da]]></language>
    <scale_id><![CDATA[0]]></scale_id>
   </row>
   <row>
    <qid><![CDATA[21257]]></qid>
    <code><![CDATA[A4]]></code>
    <answer><![CDATA[en désaccord]]></answer>
    <sortorder><![CDATA[4]]></sortorder>
    <assessment_value><![CDATA[0]]></assessment_value>
    <language><![CDATA[fr]]></language>
    <scale_id><![CDATA[0]]></scale_id>
   </row>
   <row>
    <qid><![CDATA[21257]]></qid>
    <code><![CDATA[A4]]></code>
    <answer><![CDATA[Διαφωνώ]]></answer>
    <sortorder><![CDATA[4]]></sortorder>
    <assessment_value><![CDATA[0]]></assessment_value>
    <language><![CDATA[el]]></language>
    <scale_id><![CDATA[0]]></scale_id>
   </row>
   <row>
    <qid><![CDATA[21257]]></qid>
    <code><![CDATA[A4]]></code>
    <answer><![CDATA[disagree]]></answer>
    <sortorder><![CDATA[4]]></sortorder>
    <assessment_value><![CDATA[0]]></assessment_value>
    <language><![CDATA[ie]]></language>
    <scale_id><![CDATA[0]]></scale_id>
   </row>
   <row>
    <qid><![CDATA[21257]]></qid>
    <code><![CDATA[A4]]></code>
    <answer><![CDATA[Non sono d'accordo]]></answer>
    <sortorder><![CDATA[4]]></sortorder>
    <assessment_value><![CDATA[0]]></assessment_value>
    <language><![CDATA[it]]></language>
    <scale_id><![CDATA[0]]></scale_id>
   </row>
   <row>
    <qid><![CDATA[21257]]></qid>
    <code><![CDATA[A4]]></code>
    <answer><![CDATA[Nepiekritu]]></answer>
    <sortorder><![CDATA[4]]></sortorder>
    <assessment_value><![CDATA[0]]></assessment_value>
    <language><![CDATA[lv]]></language>
    <scale_id><![CDATA[0]]></scale_id>
   </row>
   <row>
    <qid><![CDATA[21257]]></qid>
    <code><![CDATA[A4]]></code>
    <answer><![CDATA[niet mee eens]]></answer>
    <sortorder><![CDATA[4]]></sortorder>
    <assessment_value><![CDATA[0]]></assessment_value>
    <language><![CDATA[nl]]></language>
    <scale_id><![CDATA[0]]></scale_id>
   </row>
   <row>
    <qid><![CDATA[21257]]></qid>
    <code><![CDATA[A3]]></code>
    <answer><![CDATA[Neitrāls vai neizlemts]]></answer>
    <sortorder><![CDATA[3]]></sortorder>
    <assessment_value><![CDATA[0]]></assessment_value>
    <language><![CDATA[lv]]></language>
    <scale_id><![CDATA[0]]></scale_id>
   </row>
   <row>
    <qid><![CDATA[21257]]></qid>
    <code><![CDATA[A3]]></code>
    <answer><![CDATA[Neutral oder unentschlossen]]></answer>
    <sortorder><![CDATA[3]]></sortorder>
    <assessment_value><![CDATA[0]]></assessment_value>
    <language><![CDATA[de]]></language>
    <scale_id><![CDATA[0]]></scale_id>
   </row>
   <row>
    <qid><![CDATA[21257]]></qid>
    <code><![CDATA[A3]]></code>
    <answer><![CDATA[neutral or undecided]]></answer>
    <sortorder><![CDATA[3]]></sortorder>
    <assessment_value><![CDATA[0]]></assessment_value>
    <language><![CDATA[en]]></language>
    <scale_id><![CDATA[0]]></scale_id>
   </row>
   <row>
    <qid><![CDATA[21342]]></qid>
    <code><![CDATA[A4]]></code>
    <answer><![CDATA[Agriculture]]></answer>
    <sortorder><![CDATA[4]]></sortorder>
    <assessment_value><![CDATA[0]]></assessment_value>
    <language><![CDATA[fr]]></language>
    <scale_id><![CDATA[0]]></scale_id>
   </row>
   <row>
    <qid><![CDATA[21342]]></qid>
    <code><![CDATA[A4]]></code>
    <answer><![CDATA[Γεωργία]]></answer>
    <sortorder><![CDATA[4]]></sortorder>
    <assessment_value><![CDATA[0]]></assessment_value>
    <language><![CDATA[el]]></language>
    <scale_id><![CDATA[0]]></scale_id>
   </row>
   <row>
    <qid><![CDATA[21342]]></qid>
    <code><![CDATA[A4]]></code>
    <answer><![CDATA[Agriculture ]]></answer>
    <sortorder><![CDATA[4]]></sortorder>
    <assessment_value><![CDATA[0]]></assessment_value>
    <language><![CDATA[ie]]></language>
    <scale_id><![CDATA[0]]></scale_id>
   </row>
   <row>
    <qid><![CDATA[21342]]></qid>
    <code><![CDATA[A3]]></code>
    <answer><![CDATA[Economy]]></answer>
    <sortorder><![CDATA[3]]></sortorder>
    <assessment_value><![CDATA[0]]></assessment_value>
    <language><![CDATA[ie]]></language>
    <scale_id><![CDATA[0]]></scale_id>
   </row>
   <row>
    <qid><![CDATA[21342]]></qid>
    <code><![CDATA[A3]]></code>
    <answer><![CDATA[Economico]]></answer>
    <sortorder><![CDATA[3]]></sortorder>
    <assessment_value><![CDATA[0]]></assessment_value>
    <language><![CDATA[it]]></language>
    <scale_id><![CDATA[0]]></scale_id>
   </row>
   <row>
    <qid><![CDATA[21342]]></qid>
    <code><![CDATA[A3]]></code>
    <answer><![CDATA[Ekonomika]]></answer>
    <sortorder><![CDATA[3]]></sortorder>
    <assessment_value><![CDATA[0]]></assessment_value>
    <language><![CDATA[lv]]></language>
    <scale_id><![CDATA[0]]></scale_id>
   </row>
   <row>
    <qid><![CDATA[21342]]></qid>
    <code><![CDATA[A3]]></code>
    <answer><![CDATA[Economie]]></answer>
    <sortorder><![CDATA[3]]></sortorder>
    <assessment_value><![CDATA[0]]></assessment_value>
    <language><![CDATA[nl]]></language>
    <scale_id><![CDATA[0]]></scale_id>
   </row>
   <row>
    <qid><![CDATA[21342]]></qid>
    <code><![CDATA[A4]]></code>
    <answer><![CDATA[Agriculture ]]></answer>
    <sortorder><![CDATA[4]]></sortorder>
    <assessment_value><![CDATA[0]]></assessment_value>
    <language><![CDATA[en]]></language>
    <scale_id><![CDATA[0]]></scale_id>
   </row>
   <row>
    <qid><![CDATA[21342]]></qid>
    <code><![CDATA[A4]]></code>
    <answer><![CDATA[Landwirtschaft]]></answer>
    <sortorder><![CDATA[4]]></sortorder>
    <assessment_value><![CDATA[0]]></assessment_value>
    <language><![CDATA[de]]></language>
    <scale_id><![CDATA[0]]></scale_id>
   </row>
   <row>
    <qid><![CDATA[21342]]></qid>
    <code><![CDATA[A5]]></code>
    <answer><![CDATA[Imkerei]]></answer>
    <sortorder><![CDATA[5]]></sortorder>
    <assessment_value><![CDATA[0]]></assessment_value>
    <language><![CDATA[de]]></language>
    <scale_id><![CDATA[0]]></scale_id>
   </row>
   <row>
    <qid><![CDATA[21342]]></qid>
    <code><![CDATA[A4]]></code>
    <answer><![CDATA[Landbouw]]></answer>
    <sortorder><![CDATA[4]]></sortorder>
    <assessment_value><![CDATA[0]]></assessment_value>
    <language><![CDATA[nl]]></language>
    <scale_id><![CDATA[0]]></scale_id>
   </row>
   <row>
    <qid><![CDATA[21342]]></qid>
    <code><![CDATA[A5]]></code>
    <answer><![CDATA[Beekeeping ]]></answer>
    <sortorder><![CDATA[5]]></sortorder>
    <assessment_value><![CDATA[0]]></assessment_value>
    <language><![CDATA[en]]></language>
    <scale_id><![CDATA[0]]></scale_id>
   </row>
   <row>
    <qid><![CDATA[21242]]></qid>
    <code><![CDATA[A07]]></code>
    <answer><![CDATA[Ireland]]></answer>
    <sortorder><![CDATA[7]]></sortorder>
    <assessment_value><![CDATA[0]]></assessment_value>
    <language><![CDATA[ie]]></language>
    <scale_id><![CDATA[0]]></scale_id>
   </row>
   <row>
    <qid><![CDATA[21242]]></qid>
    <code><![CDATA[A03]]></code>
    <answer><![CDATA[Denmark]]></answer>
    <sortorder><![CDATA[3]]></sortorder>
    <assessment_value><![CDATA[0]]></assessment_value>
    <language><![CDATA[ie]]></language>
    <scale_id><![CDATA[0]]></scale_id>
   </row>
   <row>
    <qid><![CDATA[21242]]></qid>
    <code><![CDATA[A01]]></code>
    <answer><![CDATA[Austria]]></answer>
    <sortorder><![CDATA[1]]></sortorder>
    <assessment_value><![CDATA[0]]></assessment_value>
    <language><![CDATA[ie]]></language>
    <scale_id><![CDATA[0]]></scale_id>
   </row>
   <row>
    <qid><![CDATA[21242]]></qid>
    <code><![CDATA[A02]]></code>
    <answer><![CDATA[Belgium]]></answer>
    <sortorder><![CDATA[2]]></sortorder>
    <assessment_value><![CDATA[0]]></assessment_value>
    <language><![CDATA[ie]]></language>
    <scale_id><![CDATA[0]]></scale_id>
   </row>
   <row>
    <qid><![CDATA[21242]]></qid>
    <code><![CDATA[A11]]></code>
    <answer><![CDATA[Norvège]]></answer>
    <sortorder><![CDATA[11]]></sortorder>
    <assessment_value><![CDATA[0]]></assessment_value>
    <language><![CDATA[fr]]></language>
    <scale_id><![CDATA[0]]></scale_id>
   </row>
   <row>
    <qid><![CDATA[21242]]></qid>
    <code><![CDATA[A10]]></code>
    <answer><![CDATA[Pays-Bas]]></answer>
    <sortorder><![CDATA[10]]></sortorder>
    <assessment_value><![CDATA[0]]></assessment_value>
    <language><![CDATA[fr]]></language>
    <scale_id><![CDATA[0]]></scale_id>
   </row>
   <row>
    <qid><![CDATA[21242]]></qid>
    <code><![CDATA[A09]]></code>
    <answer><![CDATA[Royaume-Uni]]></answer>
    <sortorder><![CDATA[9]]></sortorder>
    <assessment_value><![CDATA[0]]></assessment_value>
    <language><![CDATA[fr]]></language>
    <scale_id><![CDATA[0]]></scale_id>
   </row>
   <row>
    <qid><![CDATA[21242]]></qid>
    <code><![CDATA[A07]]></code>
    <answer><![CDATA[Irlande]]></answer>
    <sortorder><![CDATA[7]]></sortorder>
    <assessment_value><![CDATA[0]]></assessment_value>
    <language><![CDATA[fr]]></language>
    <scale_id><![CDATA[0]]></scale_id>
   </row>
   <row>
    <qid><![CDATA[21242]]></qid>
    <code><![CDATA[A08]]></code>
    <answer><![CDATA[Lettonie]]></answer>
    <sortorder><![CDATA[8]]></sortorder>
    <assessment_value><![CDATA[0]]></assessment_value>
    <language><![CDATA[fr]]></language>
    <scale_id><![CDATA[0]]></scale_id>
   </row>
   <row>
    <qid><![CDATA[21242]]></qid>
    <code><![CDATA[A06]]></code>
    <answer><![CDATA[Italie]]></answer>
    <sortorder><![CDATA[6]]></sortorder>
    <assessment_value><![CDATA[0]]></assessment_value>
    <language><![CDATA[fr]]></language>
    <scale_id><![CDATA[0]]></scale_id>
   </row>
   <row>
    <qid><![CDATA[21242]]></qid>
    <code><![CDATA[A05]]></code>
    <answer><![CDATA[Grèce]]></answer>
    <sortorder><![CDATA[5]]></sortorder>
    <assessment_value><![CDATA[0]]></assessment_value>
    <language><![CDATA[fr]]></language>
    <scale_id><![CDATA[0]]></scale_id>
   </row>
   <row>
    <qid><![CDATA[21242]]></qid>
    <code><![CDATA[A04]]></code>
    <answer><![CDATA[France]]></answer>
    <sortorder><![CDATA[4]]></sortorder>
    <assessment_value><![CDATA[0]]></assessment_value>
    <language><![CDATA[fr]]></language>
    <scale_id><![CDATA[0]]></scale_id>
   </row>
   <row>
    <qid><![CDATA[21242]]></qid>
    <code><![CDATA[A02]]></code>
    <answer><![CDATA[Belgique]]></answer>
    <sortorder><![CDATA[2]]></sortorder>
    <assessment_value><![CDATA[0]]></assessment_value>
    <language><![CDATA[fr]]></language>
    <scale_id><![CDATA[0]]></scale_id>
   </row>
   <row>
    <qid><![CDATA[21242]]></qid>
    <code><![CDATA[A01]]></code>
    <answer><![CDATA[L'Autriche]]></answer>
    <sortorder><![CDATA[1]]></sortorder>
    <assessment_value><![CDATA[0]]></assessment_value>
    <language><![CDATA[fr]]></language>
    <scale_id><![CDATA[0]]></scale_id>
   </row>
   <row>
    <qid><![CDATA[21242]]></qid>
    <code><![CDATA[A03]]></code>
    <answer><![CDATA[Danemark]]></answer>
    <sortorder><![CDATA[3]]></sortorder>
    <assessment_value><![CDATA[0]]></assessment_value>
    <language><![CDATA[fr]]></language>
    <scale_id><![CDATA[0]]></scale_id>
   </row>
   <row>
    <qid><![CDATA[21242]]></qid>
    <code><![CDATA[A11]]></code>
    <answer><![CDATA[Norway]]></answer>
    <sortorder><![CDATA[11]]></sortorder>
    <assessment_value><![CDATA[0]]></assessment_value>
    <language><![CDATA[en]]></language>
    <scale_id><![CDATA[0]]></scale_id>
   </row>
   <row>
    <qid><![CDATA[21242]]></qid>
    <code><![CDATA[A10]]></code>
    <answer><![CDATA[Netherlands]]></answer>
    <sortorder><![CDATA[10]]></sortorder>
    <assessment_value><![CDATA[0]]></assessment_value>
    <language><![CDATA[en]]></language>
    <scale_id><![CDATA[0]]></scale_id>
   </row>
   <row>
    <qid><![CDATA[21242]]></qid>
    <code><![CDATA[A09]]></code>
    <answer><![CDATA[United Kingdom]]></answer>
    <sortorder><![CDATA[9]]></sortorder>
    <assessment_value><![CDATA[0]]></assessment_value>
    <language><![CDATA[en]]></language>
    <scale_id><![CDATA[0]]></scale_id>
   </row>
   <row>
    <qid><![CDATA[21242]]></qid>
    <code><![CDATA[A08]]></code>
    <answer><![CDATA[Latvia]]></answer>
    <sortorder><![CDATA[8]]></sortorder>
    <assessment_value><![CDATA[0]]></assessment_value>
    <language><![CDATA[en]]></language>
    <scale_id><![CDATA[0]]></scale_id>
   </row>
   <row>
    <qid><![CDATA[21242]]></qid>
    <code><![CDATA[A07]]></code>
    <answer><![CDATA[Ireland]]></answer>
    <sortorder><![CDATA[7]]></sortorder>
    <assessment_value><![CDATA[0]]></assessment_value>
    <language><![CDATA[en]]></language>
    <scale_id><![CDATA[0]]></scale_id>
   </row>
   <row>
    <qid><![CDATA[21242]]></qid>
    <code><![CDATA[A06]]></code>
    <answer><![CDATA[Italy]]></answer>
    <sortorder><![CDATA[6]]></sortorder>
    <assessment_value><![CDATA[0]]></assessment_value>
    <language><![CDATA[en]]></language>
    <scale_id><![CDATA[0]]></scale_id>
   </row>
   <row>
    <qid><![CDATA[21242]]></qid>
    <code><![CDATA[A05]]></code>
    <answer><![CDATA[Greece]]></answer>
    <sortorder><![CDATA[5]]></sortorder>
    <assessment_value><![CDATA[0]]></assessment_value>
    <language><![CDATA[en]]></language>
    <scale_id><![CDATA[0]]></scale_id>
   </row>
   <row>
    <qid><![CDATA[21242]]></qid>
    <code><![CDATA[A03]]></code>
    <answer><![CDATA[Denmark]]></answer>
    <sortorder><![CDATA[3]]></sortorder>
    <assessment_value><![CDATA[0]]></assessment_value>
    <language><![CDATA[en]]></language>
    <scale_id><![CDATA[0]]></scale_id>
   </row>
   <row>
    <qid><![CDATA[21242]]></qid>
    <code><![CDATA[A04]]></code>
    <answer><![CDATA[France]]></answer>
    <sortorder><![CDATA[4]]></sortorder>
    <assessment_value><![CDATA[0]]></assessment_value>
    <language><![CDATA[en]]></language>
    <scale_id><![CDATA[0]]></scale_id>
   </row>
   <row>
    <qid><![CDATA[21242]]></qid>
    <code><![CDATA[A02]]></code>
    <answer><![CDATA[Belgium]]></answer>
    <sortorder><![CDATA[2]]></sortorder>
    <assessment_value><![CDATA[0]]></assessment_value>
    <language><![CDATA[en]]></language>
    <scale_id><![CDATA[0]]></scale_id>
   </row>
   <row>
    <qid><![CDATA[21242]]></qid>
    <code><![CDATA[A01]]></code>
    <answer><![CDATA[Austria]]></answer>
    <sortorder><![CDATA[1]]></sortorder>
    <assessment_value><![CDATA[0]]></assessment_value>
    <language><![CDATA[en]]></language>
    <scale_id><![CDATA[0]]></scale_id>
   </row>
   <row>
    <qid><![CDATA[21242]]></qid>
    <code><![CDATA[A10]]></code>
    <answer><![CDATA[Ολλανδία]]></answer>
    <sortorder><![CDATA[10]]></sortorder>
    <assessment_value><![CDATA[0]]></assessment_value>
    <language><![CDATA[el]]></language>
    <scale_id><![CDATA[0]]></scale_id>
   </row>
   <row>
    <qid><![CDATA[21242]]></qid>
    <code><![CDATA[A11]]></code>
    <answer><![CDATA[Νορβηγία]]></answer>
    <sortorder><![CDATA[11]]></sortorder>
    <assessment_value><![CDATA[0]]></assessment_value>
    <language><![CDATA[el]]></language>
    <scale_id><![CDATA[0]]></scale_id>
   </row>
   <row>
    <qid><![CDATA[21242]]></qid>
    <code><![CDATA[A09]]></code>
    <answer><![CDATA[Ηνωμένο Βασίλειο]]></answer>
    <sortorder><![CDATA[9]]></sortorder>
    <assessment_value><![CDATA[0]]></assessment_value>
    <language><![CDATA[el]]></language>
    <scale_id><![CDATA[0]]></scale_id>
   </row>
   <row>
    <qid><![CDATA[21242]]></qid>
    <code><![CDATA[A08]]></code>
    <answer><![CDATA[Λετονία]]></answer>
    <sortorder><![CDATA[8]]></sortorder>
    <assessment_value><![CDATA[0]]></assessment_value>
    <language><![CDATA[el]]></language>
    <scale_id><![CDATA[0]]></scale_id>
   </row>
   <row>
    <qid><![CDATA[21242]]></qid>
    <code><![CDATA[A07]]></code>
    <answer><![CDATA[Ιρλανδία]]></answer>
    <sortorder><![CDATA[7]]></sortorder>
    <assessment_value><![CDATA[0]]></assessment_value>
    <language><![CDATA[el]]></language>
    <scale_id><![CDATA[0]]></scale_id>
   </row>
   <row>
    <qid><![CDATA[21242]]></qid>
    <code><![CDATA[A06]]></code>
    <answer><![CDATA[Ιταλία]]></answer>
    <sortorder><![CDATA[6]]></sortorder>
    <assessment_value><![CDATA[0]]></assessment_value>
    <language><![CDATA[el]]></language>
    <scale_id><![CDATA[0]]></scale_id>
   </row>
   <row>
    <qid><![CDATA[21242]]></qid>
    <code><![CDATA[A04]]></code>
    <answer><![CDATA[Γαλλία]]></answer>
    <sortorder><![CDATA[4]]></sortorder>
    <assessment_value><![CDATA[0]]></assessment_value>
    <language><![CDATA[el]]></language>
    <scale_id><![CDATA[0]]></scale_id>
   </row>
   <row>
    <qid><![CDATA[21242]]></qid>
    <code><![CDATA[A05]]></code>
    <answer><![CDATA[Ελλάδα]]></answer>
    <sortorder><![CDATA[5]]></sortorder>
    <assessment_value><![CDATA[0]]></assessment_value>
    <language><![CDATA[el]]></language>
    <scale_id><![CDATA[0]]></scale_id>
   </row>
   <row>
    <qid><![CDATA[21242]]></qid>
    <code><![CDATA[A03]]></code>
    <answer><![CDATA[Δανία]]></answer>
    <sortorder><![CDATA[3]]></sortorder>
    <assessment_value><![CDATA[0]]></assessment_value>
    <language><![CDATA[el]]></language>
    <scale_id><![CDATA[0]]></scale_id>
   </row>
   <row>
    <qid><![CDATA[21242]]></qid>
    <code><![CDATA[A01]]></code>
    <answer><![CDATA[Αυστρία]]></answer>
    <sortorder><![CDATA[1]]></sortorder>
    <assessment_value><![CDATA[0]]></assessment_value>
    <language><![CDATA[el]]></language>
    <scale_id><![CDATA[0]]></scale_id>
   </row>
   <row>
    <qid><![CDATA[21242]]></qid>
    <code><![CDATA[A02]]></code>
    <answer><![CDATA[Βέλγιο]]></answer>
    <sortorder><![CDATA[2]]></sortorder>
    <assessment_value><![CDATA[0]]></assessment_value>
    <language><![CDATA[el]]></language>
    <scale_id><![CDATA[0]]></scale_id>
   </row>
   <row>
    <qid><![CDATA[21242]]></qid>
    <code><![CDATA[A11]]></code>
    <answer><![CDATA[Norwegen]]></answer>
    <sortorder><![CDATA[11]]></sortorder>
    <assessment_value><![CDATA[0]]></assessment_value>
    <language><![CDATA[de]]></language>
    <scale_id><![CDATA[0]]></scale_id>
   </row>
   <row>
    <qid><![CDATA[21242]]></qid>
    <code><![CDATA[A09]]></code>
    <answer><![CDATA[Vereinigtes Königreich]]></answer>
    <sortorder><![CDATA[9]]></sortorder>
    <assessment_value><![CDATA[0]]></assessment_value>
    <language><![CDATA[de]]></language>
    <scale_id><![CDATA[0]]></scale_id>
   </row>
   <row>
    <qid><![CDATA[21242]]></qid>
    <code><![CDATA[A10]]></code>
    <answer><![CDATA[Niederlande]]></answer>
    <sortorder><![CDATA[10]]></sortorder>
    <assessment_value><![CDATA[0]]></assessment_value>
    <language><![CDATA[de]]></language>
    <scale_id><![CDATA[0]]></scale_id>
   </row>
   <row>
    <qid><![CDATA[21242]]></qid>
    <code><![CDATA[A08]]></code>
    <answer><![CDATA[Lettland]]></answer>
    <sortorder><![CDATA[8]]></sortorder>
    <assessment_value><![CDATA[0]]></assessment_value>
    <language><![CDATA[de]]></language>
    <scale_id><![CDATA[0]]></scale_id>
   </row>
   <row>
    <qid><![CDATA[21242]]></qid>
    <code><![CDATA[A07]]></code>
    <answer><![CDATA[Irland]]></answer>
    <sortorder><![CDATA[7]]></sortorder>
    <assessment_value><![CDATA[0]]></assessment_value>
    <language><![CDATA[de]]></language>
    <scale_id><![CDATA[0]]></scale_id>
   </row>
   <row>
    <qid><![CDATA[21242]]></qid>
    <code><![CDATA[A06]]></code>
    <answer><![CDATA[Italien]]></answer>
    <sortorder><![CDATA[6]]></sortorder>
    <assessment_value><![CDATA[0]]></assessment_value>
    <language><![CDATA[de]]></language>
    <scale_id><![CDATA[0]]></scale_id>
   </row>
   <row>
    <qid><![CDATA[21242]]></qid>
    <code><![CDATA[A05]]></code>
    <answer><![CDATA[Griechenland]]></answer>
    <sortorder><![CDATA[5]]></sortorder>
    <assessment_value><![CDATA[0]]></assessment_value>
    <language><![CDATA[de]]></language>
    <scale_id><![CDATA[0]]></scale_id>
   </row>
   <row>
    <qid><![CDATA[21242]]></qid>
    <code><![CDATA[A03]]></code>
    <answer><![CDATA[Dänemark]]></answer>
    <sortorder><![CDATA[3]]></sortorder>
    <assessment_value><![CDATA[0]]></assessment_value>
    <language><![CDATA[de]]></language>
    <scale_id><![CDATA[0]]></scale_id>
   </row>
   <row>
    <qid><![CDATA[21242]]></qid>
    <code><![CDATA[A04]]></code>
    <answer><![CDATA[Frankreich]]></answer>
    <sortorder><![CDATA[4]]></sortorder>
    <assessment_value><![CDATA[0]]></assessment_value>
    <language><![CDATA[de]]></language>
    <scale_id><![CDATA[0]]></scale_id>
   </row>
   <row>
    <qid><![CDATA[21242]]></qid>
    <code><![CDATA[A02]]></code>
    <answer><![CDATA[Belgien]]></answer>
    <sortorder><![CDATA[2]]></sortorder>
    <assessment_value><![CDATA[0]]></assessment_value>
    <language><![CDATA[de]]></language>
    <scale_id><![CDATA[0]]></scale_id>
   </row>
   <row>
    <qid><![CDATA[21242]]></qid>
    <code><![CDATA[A01]]></code>
    <answer><![CDATA[Österreich]]></answer>
    <sortorder><![CDATA[1]]></sortorder>
    <assessment_value><![CDATA[0]]></assessment_value>
    <language><![CDATA[de]]></language>
    <scale_id><![CDATA[0]]></scale_id>
   </row>
   <row>
    <qid><![CDATA[21242]]></qid>
    <code><![CDATA[A11]]></code>
    <answer><![CDATA[Norge]]></answer>
    <sortorder><![CDATA[11]]></sortorder>
    <assessment_value><![CDATA[0]]></assessment_value>
    <language><![CDATA[da]]></language>
    <scale_id><![CDATA[0]]></scale_id>
   </row>
   <row>
    <qid><![CDATA[21242]]></qid>
    <code><![CDATA[A09]]></code>
    <answer><![CDATA[UK]]></answer>
    <sortorder><![CDATA[9]]></sortorder>
    <assessment_value><![CDATA[0]]></assessment_value>
    <language><![CDATA[da]]></language>
    <scale_id><![CDATA[0]]></scale_id>
   </row>
   <row>
    <qid><![CDATA[21242]]></qid>
    <code><![CDATA[A08]]></code>
    <answer><![CDATA[Letland]]></answer>
    <sortorder><![CDATA[8]]></sortorder>
    <assessment_value><![CDATA[0]]></assessment_value>
    <language><![CDATA[da]]></language>
    <scale_id><![CDATA[0]]></scale_id>
   </row>
   <row>
    <qid><![CDATA[21242]]></qid>
    <code><![CDATA[A10]]></code>
    <answer><![CDATA[Holland]]></answer>
    <sortorder><![CDATA[10]]></sortorder>
    <assessment_value><![CDATA[0]]></assessment_value>
    <language><![CDATA[da]]></language>
    <scale_id><![CDATA[0]]></scale_id>
   </row>
   <row>
    <qid><![CDATA[21242]]></qid>
    <code><![CDATA[A07]]></code>
    <answer><![CDATA[Irland]]></answer>
    <sortorder><![CDATA[7]]></sortorder>
    <assessment_value><![CDATA[0]]></assessment_value>
    <language><![CDATA[da]]></language>
    <scale_id><![CDATA[0]]></scale_id>
   </row>
   <row>
    <qid><![CDATA[21242]]></qid>
    <code><![CDATA[A04]]></code>
    <answer><![CDATA[Frankrig]]></answer>
    <sortorder><![CDATA[4]]></sortorder>
    <assessment_value><![CDATA[0]]></assessment_value>
    <language><![CDATA[da]]></language>
    <scale_id><![CDATA[0]]></scale_id>
   </row>
   <row>
    <qid><![CDATA[21242]]></qid>
    <code><![CDATA[A05]]></code>
    <answer><![CDATA[Grækenland]]></answer>
    <sortorder><![CDATA[5]]></sortorder>
    <assessment_value><![CDATA[0]]></assessment_value>
    <language><![CDATA[da]]></language>
    <scale_id><![CDATA[0]]></scale_id>
   </row>
   <row>
    <qid><![CDATA[21242]]></qid>
    <code><![CDATA[A06]]></code>
    <answer><![CDATA[Italien]]></answer>
    <sortorder><![CDATA[6]]></sortorder>
    <assessment_value><![CDATA[0]]></assessment_value>
    <language><![CDATA[da]]></language>
    <scale_id><![CDATA[0]]></scale_id>
   </row>
   <row>
    <qid><![CDATA[21242]]></qid>
    <code><![CDATA[A03]]></code>
    <answer><![CDATA[Danmark]]></answer>
    <sortorder><![CDATA[3]]></sortorder>
    <assessment_value><![CDATA[0]]></assessment_value>
    <language><![CDATA[da]]></language>
    <scale_id><![CDATA[0]]></scale_id>
   </row>
   <row>
    <qid><![CDATA[21242]]></qid>
    <code><![CDATA[A02]]></code>
    <answer><![CDATA[Belgien]]></answer>
    <sortorder><![CDATA[2]]></sortorder>
    <assessment_value><![CDATA[0]]></assessment_value>
    <language><![CDATA[da]]></language>
    <scale_id><![CDATA[0]]></scale_id>
   </row>
   <row>
    <qid><![CDATA[21242]]></qid>
    <code><![CDATA[A01]]></code>
    <answer><![CDATA[Østrig]]></answer>
    <sortorder><![CDATA[1]]></sortorder>
    <assessment_value><![CDATA[0]]></assessment_value>
    <language><![CDATA[da]]></language>
    <scale_id><![CDATA[0]]></scale_id>
   </row>
  </rows>
 </answers>
 <groups>
  <fields>
   <fieldname>gid</fieldname>
   <fieldname>sid</fieldname>
   <fieldname>group_name</fieldname>
   <fieldname>group_order</fieldname>
   <fieldname>description</fieldname>
   <fieldname>language</fieldname>
   <fieldname>randomization_group</fieldname>
   <fieldname>grelevance</fieldname>
  </fields>
  <rows>
   <row>
    <gid><![CDATA[576]]></gid>
    <sid><![CDATA[915697]]></sid>
    <group_name/>
    <group_order><![CDATA[1]]></group_order>
    <description/>
    <language><![CDATA[nl]]></language>
    <randomization_group/>
    <grelevance/>
   </row>
   <row>
    <gid><![CDATA[576]]></gid>
    <sid><![CDATA[915697]]></sid>
    <group_name/>
    <group_order><![CDATA[1]]></group_order>
    <description/>
    <language><![CDATA[lv]]></language>
    <randomization_group/>
    <grelevance/>
   </row>
   <row>
    <gid><![CDATA[576]]></gid>
    <sid><![CDATA[915697]]></sid>
    <group_name/>
    <group_order><![CDATA[1]]></group_order>
    <description/>
    <language><![CDATA[it]]></language>
    <randomization_group/>
    <grelevance/>
   </row>
   <row>
    <gid><![CDATA[576]]></gid>
    <sid><![CDATA[915697]]></sid>
    <group_name/>
    <group_order><![CDATA[1]]></group_order>
    <description/>
    <language><![CDATA[ie]]></language>
    <randomization_group/>
    <grelevance/>
   </row>
   <row>
    <gid><![CDATA[576]]></gid>
    <sid><![CDATA[915697]]></sid>
    <group_name/>
    <group_order><![CDATA[1]]></group_order>
    <description/>
    <language><![CDATA[el]]></language>
    <randomization_group/>
    <grelevance/>
   </row>
   <row>
    <gid><![CDATA[576]]></gid>
    <sid><![CDATA[915697]]></sid>
    <group_name/>
    <group_order><![CDATA[1]]></group_order>
    <description/>
    <language><![CDATA[fr]]></language>
    <randomization_group/>
    <grelevance/>
   </row>
   <row>
    <gid><![CDATA[576]]></gid>
    <sid><![CDATA[915697]]></sid>
    <group_name/>
    <group_order><![CDATA[1]]></group_order>
    <description/>
    <language><![CDATA[da]]></language>
    <randomization_group/>
    <grelevance/>
   </row>
   <row>
    <gid><![CDATA[576]]></gid>
    <sid><![CDATA[915697]]></sid>
    <group_name/>
    <group_order><![CDATA[1]]></group_order>
    <description/>
    <language><![CDATA[de]]></language>
    <randomization_group/>
    <grelevance/>
   </row>
   <row>
    <gid><![CDATA[576]]></gid>
    <sid><![CDATA[915697]]></sid>
    <group_name><![CDATA[survey]]></group_name>
    <group_order><![CDATA[1]]></group_order>
    <description/>
    <language><![CDATA[en]]></language>
    <randomization_group/>
    <grelevance/>
   </row>
  </rows>
 </groups>
 <questions>
  <fields>
   <fieldname>qid</fieldname>
   <fieldname>parent_qid</fieldname>
   <fieldname>sid</fieldname>
   <fieldname>gid</fieldname>
   <fieldname>type</fieldname>
   <fieldname>title</fieldname>
   <fieldname>question</fieldname>
   <fieldname>preg</fieldname>
   <fieldname>help</fieldname>
   <fieldname>other</fieldname>
   <fieldname>mandatory</fieldname>
   <fieldname>question_order</fieldname>
   <fieldname>language</fieldname>
   <fieldname>scale_id</fieldname>
   <fieldname>same_default</fieldname>
   <fieldname>relevance</fieldname>
   <fieldname>modulename</fieldname>
  </fields>
  <rows>
   <row>
    <qid><![CDATA[21242]]></qid>
    <parent_qid><![CDATA[0]]></parent_qid>
    <sid><![CDATA[915697]]></sid>
    <gid><![CDATA[576]]></gid>
    <type><![CDATA[!]]></type>
    <title><![CDATA[S0]]></title>
    <question><![CDATA[<table style="border-collapse:collapse; width:92pt; border:none" width="122">
	<colgroup>
		<col style="width:92pt" width="122" />
	</colgroup>
	<tbody>
		<tr height="20" style="height:15.0pt">
			<td class="xl65" height="20" style="border:none; height:15.0pt; width:92pt; padding-top:1px; padding-right:1px; padding-left:1px; vertical-align:bottom; white-space:nowrap" width="122"><span style="font-size:20px;"><span style="font-family:Calibri,sans-serif"><span style="color:black"><span style="font-weight:400"><span style="font-style:normal"><span style="text-decoration:none">Selecteer uw land</span></span></span></span></span></span></td>
		</tr>
	</tbody>
</table>
]]></question>
    <preg/>
    <help/>
    <other><![CDATA[N]]></other>
    <mandatory><![CDATA[Y]]></mandatory>
    <question_order><![CDATA[0]]></question_order>
    <language><![CDATA[nl]]></language>
    <scale_id><![CDATA[0]]></scale_id>
    <same_default><![CDATA[0]]></same_default>
    <relevance><![CDATA[1]]></relevance>
    <modulename/>
   </row>
   <row>
    <qid><![CDATA[21242]]></qid>
    <parent_qid><![CDATA[0]]></parent_qid>
    <sid><![CDATA[915697]]></sid>
    <gid><![CDATA[576]]></gid>
    <type><![CDATA[!]]></type>
    <title><![CDATA[S0]]></title>
    <question><![CDATA[<table style="border-collapse:collapse; width:111pt; border:none" width="148">
	<colgroup>
		<col style="width:111pt" width="148" />
	</colgroup>
	<tbody>
		<tr height="20" style="height:15.0pt">
			<td class="xl65" height="20" style="border:none; height:15.0pt; width:111pt; padding-top:1px; padding-right:1px; padding-left:1px; vertical-align:bottom; white-space:nowrap" width="148"><span style="font-size:20px;"><span style="font-family:Calibri,sans-serif"><span style="color:black"><span style="font-weight:400"><span style="font-style:normal"><span style="text-decoration:none">Izvēlies valsti</span></span></span></span></span></span></td>
		</tr>
	</tbody>
</table>
]]></question>
    <preg/>
    <help/>
    <other><![CDATA[N]]></other>
    <mandatory><![CDATA[Y]]></mandatory>
    <question_order><![CDATA[0]]></question_order>
    <language><![CDATA[lv]]></language>
    <scale_id><![CDATA[0]]></scale_id>
    <same_default><![CDATA[0]]></same_default>
    <relevance><![CDATA[1]]></relevance>
    <modulename/>
   </row>
   <row>
    <qid><![CDATA[21242]]></qid>
    <parent_qid><![CDATA[0]]></parent_qid>
    <sid><![CDATA[915697]]></sid>
    <gid><![CDATA[576]]></gid>
    <type><![CDATA[!]]></type>
    <title><![CDATA[S0]]></title>
    <question><![CDATA[<table style="border-collapse:collapse; width:165pt; border:none" width="220">
	<colgroup>
		<col style="width:165pt" width="220" />
	</colgroup>
	<tbody>
		<tr height="20" style="height:15.0pt">
			<td class="xl65" height="20" style="border:none; height:15.0pt; width:165pt; padding-top:1px; padding-right:1px; padding-left:1px; vertical-align:bottom; white-space:nowrap" width="220"><span style="font-size:20px;"><span style="font-family:Calibri,sans-serif"><span style="color:black"><span style="font-weight:400"><span style="font-style:normal"><span style="text-decoration:none">Scegli il paese</span></span></span></span></span></span></td>
		</tr>
	</tbody>
</table>
]]></question>
    <preg/>
    <help/>
    <other><![CDATA[N]]></other>
    <mandatory><![CDATA[Y]]></mandatory>
    <question_order><![CDATA[0]]></question_order>
    <language><![CDATA[it]]></language>
    <scale_id><![CDATA[0]]></scale_id>
    <same_default><![CDATA[0]]></same_default>
    <relevance><![CDATA[1]]></relevance>
    <modulename/>
   </row>
   <row>
    <qid><![CDATA[21242]]></qid>
    <parent_qid><![CDATA[0]]></parent_qid>
    <sid><![CDATA[915697]]></sid>
    <gid><![CDATA[576]]></gid>
    <type><![CDATA[!]]></type>
    <title><![CDATA[S0]]></title>
    <question><![CDATA[<span style="font-size:20px;">Choose country</span>]]></question>
    <preg/>
    <help/>
    <other><![CDATA[N]]></other>
    <mandatory><![CDATA[Y]]></mandatory>
    <question_order><![CDATA[0]]></question_order>
    <language><![CDATA[ie]]></language>
    <scale_id><![CDATA[0]]></scale_id>
    <same_default><![CDATA[0]]></same_default>
    <relevance><![CDATA[1]]></relevance>
    <modulename/>
   </row>
   <row>
    <qid><![CDATA[21242]]></qid>
    <parent_qid><![CDATA[0]]></parent_qid>
    <sid><![CDATA[915697]]></sid>
    <gid><![CDATA[576]]></gid>
    <type><![CDATA[!]]></type>
    <title><![CDATA[S0]]></title>
    <question><![CDATA[<span style="font-size:20px;">Choisissez un pays</span>]]></question>
    <preg/>
    <help/>
    <other><![CDATA[N]]></other>
    <mandatory><![CDATA[Y]]></mandatory>
    <question_order><![CDATA[0]]></question_order>
    <language><![CDATA[fr]]></language>
    <scale_id><![CDATA[0]]></scale_id>
    <same_default><![CDATA[0]]></same_default>
    <relevance><![CDATA[1]]></relevance>
    <modulename/>
   </row>
   <row>
    <qid><![CDATA[21242]]></qid>
    <parent_qid><![CDATA[0]]></parent_qid>
    <sid><![CDATA[915697]]></sid>
    <gid><![CDATA[576]]></gid>
    <type><![CDATA[!]]></type>
    <title><![CDATA[S0]]></title>
    <question><![CDATA[<span style="font-size:20px;">Choose country</span>]]></question>
    <preg/>
    <help/>
    <other><![CDATA[N]]></other>
    <mandatory><![CDATA[Y]]></mandatory>
    <question_order><![CDATA[0]]></question_order>
    <language><![CDATA[en]]></language>
    <scale_id><![CDATA[0]]></scale_id>
    <same_default><![CDATA[0]]></same_default>
    <relevance><![CDATA[1]]></relevance>
    <modulename/>
   </row>
   <row>
    <qid><![CDATA[21242]]></qid>
    <parent_qid><![CDATA[0]]></parent_qid>
    <sid><![CDATA[915697]]></sid>
    <gid><![CDATA[576]]></gid>
    <type><![CDATA[!]]></type>
    <title><![CDATA[S0]]></title>
    <question><![CDATA[<span style="font-size:20px;">Επιλέξτε Χώρα</span>]]></question>
    <preg/>
    <help/>
    <other><![CDATA[N]]></other>
    <mandatory><![CDATA[Y]]></mandatory>
    <question_order><![CDATA[0]]></question_order>
    <language><![CDATA[el]]></language>
    <scale_id><![CDATA[0]]></scale_id>
    <same_default><![CDATA[0]]></same_default>
    <relevance><![CDATA[1]]></relevance>
    <modulename/>
   </row>
   <row>
    <qid><![CDATA[21242]]></qid>
    <parent_qid><![CDATA[0]]></parent_qid>
    <sid><![CDATA[915697]]></sid>
    <gid><![CDATA[576]]></gid>
    <type><![CDATA[!]]></type>
    <title><![CDATA[S0]]></title>
    <question><![CDATA[<span style="font-size:20px;">Wählen Sie ein Land</span>]]></question>
    <preg/>
    <help/>
    <other><![CDATA[N]]></other>
    <mandatory><![CDATA[Y]]></mandatory>
    <question_order><![CDATA[0]]></question_order>
    <language><![CDATA[de]]></language>
    <scale_id><![CDATA[0]]></scale_id>
    <same_default><![CDATA[0]]></same_default>
    <relevance><![CDATA[1]]></relevance>
    <modulename/>
   </row>
   <row>
    <qid><![CDATA[21242]]></qid>
    <parent_qid><![CDATA[0]]></parent_qid>
    <sid><![CDATA[915697]]></sid>
    <gid><![CDATA[576]]></gid>
    <type><![CDATA[!]]></type>
    <title><![CDATA[S0]]></title>
    <question><![CDATA[<table style="border-collapse:collapse; width:132pt; border:none" width="176">
	<colgroup>
		<col style="width:132pt" width="176" />
	</colgroup>
	<tbody>
		<tr height="20" style="height:15.0pt">
			<td class="xl63" height="20" style="border:none; height:15.0pt; width:132pt; padding-top:1px; padding-right:1px; padding-left:1px; vertical-align:bottom; white-space:nowrap" width="176"><span style="font-size:20px;"><span style="font-family:Calibri,sans-serif"><span style="color:black"><span style="font-weight:400"><span style="font-style:normal"><span style="text-decoration:none">Vælg dit land</span></span></span></span></span></span></td>
		</tr>
	</tbody>
</table>
]]></question>
    <preg/>
    <help/>
    <other><![CDATA[N]]></other>
    <mandatory><![CDATA[Y]]></mandatory>
    <question_order><![CDATA[0]]></question_order>
    <language><![CDATA[da]]></language>
    <scale_id><![CDATA[0]]></scale_id>
    <same_default><![CDATA[0]]></same_default>
    <relevance><![CDATA[1]]></relevance>
    <modulename/>
   </row>
   <row>
    <qid><![CDATA[21243]]></qid>
    <parent_qid><![CDATA[0]]></parent_qid>
    <sid><![CDATA[915697]]></sid>
    <gid><![CDATA[576]]></gid>
    <type><![CDATA[G]]></type>
    <title><![CDATA[a1]]></title>
    <question><![CDATA[Wat is uw geslacht?]]></question>
    <preg/>
    <help/>
    <other><![CDATA[N]]></other>
    <mandatory><![CDATA[N]]></mandatory>
    <question_order><![CDATA[1]]></question_order>
    <language><![CDATA[nl]]></language>
    <scale_id><![CDATA[0]]></scale_id>
    <same_default><![CDATA[0]]></same_default>
    <relevance><![CDATA[1]]></relevance>
    <modulename/>
   </row>
   <row>
    <qid><![CDATA[21243]]></qid>
    <parent_qid><![CDATA[0]]></parent_qid>
    <sid><![CDATA[915697]]></sid>
    <gid><![CDATA[576]]></gid>
    <type><![CDATA[G]]></type>
    <title><![CDATA[a1]]></title>
    <question><![CDATA[Lūdzu, norādiet dzimumu]]></question>
    <preg/>
    <help/>
    <other><![CDATA[N]]></other>
    <mandatory><![CDATA[N]]></mandatory>
    <question_order><![CDATA[1]]></question_order>
    <language><![CDATA[lv]]></language>
    <scale_id><![CDATA[0]]></scale_id>
    <same_default><![CDATA[0]]></same_default>
    <relevance><![CDATA[1]]></relevance>
    <modulename/>
   </row>
   <row>
    <qid><![CDATA[21243]]></qid>
    <parent_qid><![CDATA[0]]></parent_qid>
    <sid><![CDATA[915697]]></sid>
    <gid><![CDATA[576]]></gid>
    <type><![CDATA[G]]></type>
    <title><![CDATA[a1]]></title>
    <question><![CDATA[Seleziona il tuo sesso.]]></question>
    <preg/>
    <help/>
    <other><![CDATA[N]]></other>
    <mandatory><![CDATA[N]]></mandatory>
    <question_order><![CDATA[1]]></question_order>
    <language><![CDATA[it]]></language>
    <scale_id><![CDATA[0]]></scale_id>
    <same_default><![CDATA[0]]></same_default>
    <relevance><![CDATA[1]]></relevance>
    <modulename/>
   </row>
   <row>
    <qid><![CDATA[21243]]></qid>
    <parent_qid><![CDATA[0]]></parent_qid>
    <sid><![CDATA[915697]]></sid>
    <gid><![CDATA[576]]></gid>
    <type><![CDATA[G]]></type>
    <title><![CDATA[a1]]></title>
    <question><![CDATA[Please select your sex]]></question>
    <preg/>
    <help/>
    <other><![CDATA[N]]></other>
    <mandatory><![CDATA[N]]></mandatory>
    <question_order><![CDATA[1]]></question_order>
    <language><![CDATA[ie]]></language>
    <scale_id><![CDATA[0]]></scale_id>
    <same_default><![CDATA[0]]></same_default>
    <relevance><![CDATA[1]]></relevance>
    <modulename/>
   </row>
   <row>
    <qid><![CDATA[21243]]></qid>
    <parent_qid><![CDATA[0]]></parent_qid>
    <sid><![CDATA[915697]]></sid>
    <gid><![CDATA[576]]></gid>
    <type><![CDATA[G]]></type>
    <title><![CDATA[a1]]></title>
    <question><![CDATA[Παρακαλώ δηλώστε το φύλο σας (Άνδρας/ Γυναίκα/  καμία απάντηση)]]></question>
    <preg/>
    <help/>
    <other><![CDATA[N]]></other>
    <mandatory><![CDATA[N]]></mandatory>
    <question_order><![CDATA[1]]></question_order>
    <language><![CDATA[el]]></language>
    <scale_id><![CDATA[0]]></scale_id>
    <same_default><![CDATA[0]]></same_default>
    <relevance><![CDATA[1]]></relevance>
    <modulename/>
   </row>
   <row>
    <qid><![CDATA[21243]]></qid>
    <parent_qid><![CDATA[0]]></parent_qid>
    <sid><![CDATA[915697]]></sid>
    <gid><![CDATA[576]]></gid>
    <type><![CDATA[G]]></type>
    <title><![CDATA[a1]]></title>
    <question><![CDATA[Veuillez sélectionner votre sexe?]]></question>
    <preg/>
    <help/>
    <other><![CDATA[N]]></other>
    <mandatory><![CDATA[N]]></mandatory>
    <question_order><![CDATA[1]]></question_order>
    <language><![CDATA[fr]]></language>
    <scale_id><![CDATA[0]]></scale_id>
    <same_default><![CDATA[0]]></same_default>
    <relevance><![CDATA[1]]></relevance>
    <modulename/>
   </row>
   <row>
    <qid><![CDATA[21243]]></qid>
    <parent_qid><![CDATA[0]]></parent_qid>
    <sid><![CDATA[915697]]></sid>
    <gid><![CDATA[576]]></gid>
    <type><![CDATA[G]]></type>
    <title><![CDATA[a1]]></title>
    <question><![CDATA[Køn?]]></question>
    <preg/>
    <help/>
    <other><![CDATA[N]]></other>
    <mandatory><![CDATA[N]]></mandatory>
    <question_order><![CDATA[1]]></question_order>
    <language><![CDATA[da]]></language>
    <scale_id><![CDATA[0]]></scale_id>
    <same_default><![CDATA[0]]></same_default>
    <relevance><![CDATA[1]]></relevance>
    <modulename/>
   </row>
   <row>
    <qid><![CDATA[21243]]></qid>
    <parent_qid><![CDATA[0]]></parent_qid>
    <sid><![CDATA[915697]]></sid>
    <gid><![CDATA[576]]></gid>
    <type><![CDATA[G]]></type>
    <title><![CDATA[a1]]></title>
    <question><![CDATA[Bitte nennen Sie Ihr Geschlecht.]]></question>
    <preg/>
    <help/>
    <other><![CDATA[N]]></other>
    <mandatory><![CDATA[N]]></mandatory>
    <question_order><![CDATA[1]]></question_order>
    <language><![CDATA[de]]></language>
    <scale_id><![CDATA[0]]></scale_id>
    <same_default><![CDATA[0]]></same_default>
    <relevance><![CDATA[1]]></relevance>
    <modulename/>
   </row>
   <row>
    <qid><![CDATA[21243]]></qid>
    <parent_qid><![CDATA[0]]></parent_qid>
    <sid><![CDATA[915697]]></sid>
    <gid><![CDATA[576]]></gid>
    <type><![CDATA[G]]></type>
    <title><![CDATA[a1]]></title>
    <question><![CDATA[Please select your sex]]></question>
    <preg/>
    <help/>
    <other><![CDATA[N]]></other>
    <mandatory><![CDATA[N]]></mandatory>
    <question_order><![CDATA[1]]></question_order>
    <language><![CDATA[en]]></language>
    <scale_id><![CDATA[0]]></scale_id>
    <same_default><![CDATA[0]]></same_default>
    <relevance><![CDATA[1]]></relevance>
    <modulename/>
   </row>
   <row>
    <qid><![CDATA[21244]]></qid>
    <parent_qid><![CDATA[0]]></parent_qid>
    <sid><![CDATA[915697]]></sid>
    <gid><![CDATA[576]]></gid>
    <type><![CDATA[N]]></type>
    <title><![CDATA[a2]]></title>
    <question><![CDATA[Gelieve uw leeftijd in te geven]]></question>
    <preg/>
    <help/>
    <other><![CDATA[N]]></other>
    <mandatory><![CDATA[Y]]></mandatory>
    <question_order><![CDATA[2]]></question_order>
    <language><![CDATA[nl]]></language>
    <scale_id><![CDATA[0]]></scale_id>
    <same_default><![CDATA[0]]></same_default>
    <relevance><![CDATA[1]]></relevance>
    <modulename/>
   </row>
   <row>
    <qid><![CDATA[21244]]></qid>
    <parent_qid><![CDATA[0]]></parent_qid>
    <sid><![CDATA[915697]]></sid>
    <gid><![CDATA[576]]></gid>
    <type><![CDATA[N]]></type>
    <title><![CDATA[a2]]></title>
    <question><![CDATA[Lūdzu, norādiet savu vecumu gados]]></question>
    <preg/>
    <help/>
    <other><![CDATA[N]]></other>
    <mandatory><![CDATA[Y]]></mandatory>
    <question_order><![CDATA[2]]></question_order>
    <language><![CDATA[lv]]></language>
    <scale_id><![CDATA[0]]></scale_id>
    <same_default><![CDATA[0]]></same_default>
    <relevance><![CDATA[1]]></relevance>
    <modulename/>
   </row>
   <row>
    <qid><![CDATA[21244]]></qid>
    <parent_qid><![CDATA[0]]></parent_qid>
    <sid><![CDATA[915697]]></sid>
    <gid><![CDATA[576]]></gid>
    <type><![CDATA[N]]></type>
    <title><![CDATA[a2]]></title>
    <question><![CDATA[Specifica la tua età (anni)]]></question>
    <preg/>
    <help/>
    <other><![CDATA[N]]></other>
    <mandatory><![CDATA[Y]]></mandatory>
    <question_order><![CDATA[2]]></question_order>
    <language><![CDATA[it]]></language>
    <scale_id><![CDATA[0]]></scale_id>
    <same_default><![CDATA[0]]></same_default>
    <relevance><![CDATA[1]]></relevance>
    <modulename/>
   </row>
   <row>
    <qid><![CDATA[21244]]></qid>
    <parent_qid><![CDATA[0]]></parent_qid>
    <sid><![CDATA[915697]]></sid>
    <gid><![CDATA[576]]></gid>
    <type><![CDATA[N]]></type>
    <title><![CDATA[a2]]></title>
    <question><![CDATA[Please type in your age in years]]></question>
    <preg/>
    <help/>
    <other><![CDATA[N]]></other>
    <mandatory><![CDATA[Y]]></mandatory>
    <question_order><![CDATA[2]]></question_order>
    <language><![CDATA[ie]]></language>
    <scale_id><![CDATA[0]]></scale_id>
    <same_default><![CDATA[0]]></same_default>
    <relevance><![CDATA[1]]></relevance>
    <modulename/>
   </row>
   <row>
    <qid><![CDATA[21244]]></qid>
    <parent_qid><![CDATA[0]]></parent_qid>
    <sid><![CDATA[915697]]></sid>
    <gid><![CDATA[576]]></gid>
    <type><![CDATA[N]]></type>
    <title><![CDATA[a2]]></title>
    <question><![CDATA[Παρακαλώ γράψτε την ηλικία σας]]></question>
    <preg/>
    <help/>
    <other><![CDATA[N]]></other>
    <mandatory><![CDATA[Y]]></mandatory>
    <question_order><![CDATA[2]]></question_order>
    <language><![CDATA[el]]></language>
    <scale_id><![CDATA[0]]></scale_id>
    <same_default><![CDATA[0]]></same_default>
    <relevance><![CDATA[1]]></relevance>
    <modulename/>
   </row>
   <row>
    <qid><![CDATA[21244]]></qid>
    <parent_qid><![CDATA[0]]></parent_qid>
    <sid><![CDATA[915697]]></sid>
    <gid><![CDATA[576]]></gid>
    <type><![CDATA[N]]></type>
    <title><![CDATA[a2]]></title>
    <question><![CDATA[Quel est votre âge?]]></question>
    <preg/>
    <help/>
    <other><![CDATA[N]]></other>
    <mandatory><![CDATA[Y]]></mandatory>
    <question_order><![CDATA[2]]></question_order>
    <language><![CDATA[fr]]></language>
    <scale_id><![CDATA[0]]></scale_id>
    <same_default><![CDATA[0]]></same_default>
    <relevance><![CDATA[1]]></relevance>
    <modulename/>
   </row>
   <row>
    <qid><![CDATA[21244]]></qid>
    <parent_qid><![CDATA[0]]></parent_qid>
    <sid><![CDATA[915697]]></sid>
    <gid><![CDATA[576]]></gid>
    <type><![CDATA[N]]></type>
    <title><![CDATA[a2]]></title>
    <question><![CDATA[Alder?]]></question>
    <preg/>
    <help/>
    <other><![CDATA[N]]></other>
    <mandatory><![CDATA[Y]]></mandatory>
    <question_order><![CDATA[2]]></question_order>
    <language><![CDATA[da]]></language>
    <scale_id><![CDATA[0]]></scale_id>
    <same_default><![CDATA[0]]></same_default>
    <relevance><![CDATA[1]]></relevance>
    <modulename/>
   </row>
   <row>
    <qid><![CDATA[21244]]></qid>
    <parent_qid><![CDATA[0]]></parent_qid>
    <sid><![CDATA[915697]]></sid>
    <gid><![CDATA[576]]></gid>
    <type><![CDATA[N]]></type>
    <title><![CDATA[a2]]></title>
    <question><![CDATA[Bitte Alter in Jahren angeben.]]></question>
    <preg/>
    <help/>
    <other><![CDATA[N]]></other>
    <mandatory><![CDATA[Y]]></mandatory>
    <question_order><![CDATA[2]]></question_order>
    <language><![CDATA[de]]></language>
    <scale_id><![CDATA[0]]></scale_id>
    <same_default><![CDATA[0]]></same_default>
    <relevance><![CDATA[1]]></relevance>
    <modulename/>
   </row>
   <row>
    <qid><![CDATA[21244]]></qid>
    <parent_qid><![CDATA[0]]></parent_qid>
    <sid><![CDATA[915697]]></sid>
    <gid><![CDATA[576]]></gid>
    <type><![CDATA[N]]></type>
    <title><![CDATA[a2]]></title>
    <question><![CDATA[Please type in your age in years]]></question>
    <preg/>
    <help/>
    <other><![CDATA[N]]></other>
    <mandatory><![CDATA[Y]]></mandatory>
    <question_order><![CDATA[2]]></question_order>
    <language><![CDATA[en]]></language>
    <scale_id><![CDATA[0]]></scale_id>
    <same_default><![CDATA[0]]></same_default>
    <relevance><![CDATA[1]]></relevance>
    <modulename/>
   </row>
   <row>
    <qid><![CDATA[21245]]></qid>
    <parent_qid><![CDATA[0]]></parent_qid>
    <sid><![CDATA[915697]]></sid>
    <gid><![CDATA[576]]></gid>
    <type><![CDATA[N]]></type>
    <title><![CDATA[a3]]></title>
    <question><![CDATA[Hoeveel jaren houdt u bijen?]]></question>
    <preg/>
    <help/>
    <other><![CDATA[N]]></other>
    <mandatory><![CDATA[Y]]></mandatory>
    <question_order><![CDATA[3]]></question_order>
    <language><![CDATA[nl]]></language>
    <scale_id><![CDATA[0]]></scale_id>
    <same_default><![CDATA[0]]></same_default>
    <relevance><![CDATA[1]]></relevance>
    <modulename/>
   </row>
   <row>
    <qid><![CDATA[21245]]></qid>
    <parent_qid><![CDATA[0]]></parent_qid>
    <sid><![CDATA[915697]]></sid>
    <gid><![CDATA[576]]></gid>
    <type><![CDATA[N]]></type>
    <title><![CDATA[a3]]></title>
    <question><![CDATA[Biškopības pieredze gados]]></question>
    <preg/>
    <help/>
    <other><![CDATA[N]]></other>
    <mandatory><![CDATA[Y]]></mandatory>
    <question_order><![CDATA[3]]></question_order>
    <language><![CDATA[lv]]></language>
    <scale_id><![CDATA[0]]></scale_id>
    <same_default><![CDATA[0]]></same_default>
    <relevance><![CDATA[1]]></relevance>
    <modulename/>
   </row>
   <row>
    <qid><![CDATA[21245]]></qid>
    <parent_qid><![CDATA[0]]></parent_qid>
    <sid><![CDATA[915697]]></sid>
    <gid><![CDATA[576]]></gid>
    <type><![CDATA[N]]></type>
    <title><![CDATA[a3]]></title>
    <question><![CDATA[Anni di esperienza in apicoltura]]></question>
    <preg/>
    <help/>
    <other><![CDATA[N]]></other>
    <mandatory><![CDATA[Y]]></mandatory>
    <question_order><![CDATA[3]]></question_order>
    <language><![CDATA[it]]></language>
    <scale_id><![CDATA[0]]></scale_id>
    <same_default><![CDATA[0]]></same_default>
    <relevance><![CDATA[1]]></relevance>
    <modulename/>
   </row>
   <row>
    <qid><![CDATA[21245]]></qid>
    <parent_qid><![CDATA[0]]></parent_qid>
    <sid><![CDATA[915697]]></sid>
    <gid><![CDATA[576]]></gid>
    <type><![CDATA[N]]></type>
    <title><![CDATA[a3]]></title>
    <question><![CDATA[Years of beekeeping experience?]]></question>
    <preg/>
    <help/>
    <other><![CDATA[N]]></other>
    <mandatory><![CDATA[Y]]></mandatory>
    <question_order><![CDATA[3]]></question_order>
    <language><![CDATA[ie]]></language>
    <scale_id><![CDATA[0]]></scale_id>
    <same_default><![CDATA[0]]></same_default>
    <relevance><![CDATA[1]]></relevance>
    <modulename/>
   </row>
   <row>
    <qid><![CDATA[21245]]></qid>
    <parent_qid><![CDATA[0]]></parent_qid>
    <sid><![CDATA[915697]]></sid>
    <gid><![CDATA[576]]></gid>
    <type><![CDATA[N]]></type>
    <title><![CDATA[a3]]></title>
    <question><![CDATA[Πόσα χρόνια μελισσοκομικής εμπειρίας έχετε?]]></question>
    <preg/>
    <help/>
    <other><![CDATA[N]]></other>
    <mandatory><![CDATA[Y]]></mandatory>
    <question_order><![CDATA[3]]></question_order>
    <language><![CDATA[el]]></language>
    <scale_id><![CDATA[0]]></scale_id>
    <same_default><![CDATA[0]]></same_default>
    <relevance><![CDATA[1]]></relevance>
    <modulename/>
   </row>
   <row>
    <qid><![CDATA[21245]]></qid>
    <parent_qid><![CDATA[0]]></parent_qid>
    <sid><![CDATA[915697]]></sid>
    <gid><![CDATA[576]]></gid>
    <type><![CDATA[N]]></type>
    <title><![CDATA[a3]]></title>
    <question><![CDATA[Nombre d'années d'expériences en apiculture?]]></question>
    <preg/>
    <help/>
    <other><![CDATA[N]]></other>
    <mandatory><![CDATA[Y]]></mandatory>
    <question_order><![CDATA[3]]></question_order>
    <language><![CDATA[fr]]></language>
    <scale_id><![CDATA[0]]></scale_id>
    <same_default><![CDATA[0]]></same_default>
    <relevance><![CDATA[1]]></relevance>
    <modulename/>
   </row>
   <row>
    <qid><![CDATA[21245]]></qid>
    <parent_qid><![CDATA[0]]></parent_qid>
    <sid><![CDATA[915697]]></sid>
    <gid><![CDATA[576]]></gid>
    <type><![CDATA[N]]></type>
    <title><![CDATA[a3]]></title>
    <question><![CDATA[Wie viele Jahre halten Sie schon Bienen?]]></question>
    <preg/>
    <help/>
    <other><![CDATA[N]]></other>
    <mandatory><![CDATA[Y]]></mandatory>
    <question_order><![CDATA[3]]></question_order>
    <language><![CDATA[de]]></language>
    <scale_id><![CDATA[0]]></scale_id>
    <same_default><![CDATA[0]]></same_default>
    <relevance><![CDATA[1]]></relevance>
    <modulename/>
   </row>
   <row>
    <qid><![CDATA[21245]]></qid>
    <parent_qid><![CDATA[0]]></parent_qid>
    <sid><![CDATA[915697]]></sid>
    <gid><![CDATA[576]]></gid>
    <type><![CDATA[N]]></type>
    <title><![CDATA[a3]]></title>
    <question><![CDATA[Hvor mange år har du været biavler?]]></question>
    <preg/>
    <help/>
    <other><![CDATA[N]]></other>
    <mandatory><![CDATA[Y]]></mandatory>
    <question_order><![CDATA[3]]></question_order>
    <language><![CDATA[da]]></language>
    <scale_id><![CDATA[0]]></scale_id>
    <same_default><![CDATA[0]]></same_default>
    <relevance><![CDATA[1]]></relevance>
    <modulename/>
   </row>
   <row>
    <qid><![CDATA[21245]]></qid>
    <parent_qid><![CDATA[0]]></parent_qid>
    <sid><![CDATA[915697]]></sid>
    <gid><![CDATA[576]]></gid>
    <type><![CDATA[N]]></type>
    <title><![CDATA[a3]]></title>
    <question><![CDATA[Years of beekeeping experience?]]></question>
    <preg/>
    <help/>
    <other><![CDATA[N]]></other>
    <mandatory><![CDATA[Y]]></mandatory>
    <question_order><![CDATA[3]]></question_order>
    <language><![CDATA[en]]></language>
    <scale_id><![CDATA[0]]></scale_id>
    <same_default><![CDATA[0]]></same_default>
    <relevance><![CDATA[1]]></relevance>
    <modulename/>
   </row>
   <row>
    <qid><![CDATA[21246]]></qid>
    <parent_qid><![CDATA[0]]></parent_qid>
    <sid><![CDATA[915697]]></sid>
    <gid><![CDATA[576]]></gid>
    <type><![CDATA[N]]></type>
    <title><![CDATA[a4]]></title>
    <question><![CDATA[Hoeveel bijenvolken heeft u op dit moment?]]></question>
    <preg/>
    <help/>
    <other><![CDATA[N]]></other>
    <mandatory><![CDATA[N]]></mandatory>
    <question_order><![CDATA[4]]></question_order>
    <language><![CDATA[nl]]></language>
    <scale_id><![CDATA[0]]></scale_id>
    <same_default><![CDATA[0]]></same_default>
    <relevance><![CDATA[1]]></relevance>
    <modulename/>
   </row>
   <row>
    <qid><![CDATA[21246]]></qid>
    <parent_qid><![CDATA[0]]></parent_qid>
    <sid><![CDATA[915697]]></sid>
    <gid><![CDATA[576]]></gid>
    <type><![CDATA[N]]></type>
    <title><![CDATA[a4]]></title>
    <question><![CDATA[Bišu saimju skaits saimniecībā]]></question>
    <preg/>
    <help/>
    <other><![CDATA[N]]></other>
    <mandatory><![CDATA[N]]></mandatory>
    <question_order><![CDATA[4]]></question_order>
    <language><![CDATA[lv]]></language>
    <scale_id><![CDATA[0]]></scale_id>
    <same_default><![CDATA[0]]></same_default>
    <relevance><![CDATA[1]]></relevance>
    <modulename/>
   </row>
   <row>
    <qid><![CDATA[21246]]></qid>
    <parent_qid><![CDATA[0]]></parent_qid>
    <sid><![CDATA[915697]]></sid>
    <gid><![CDATA[576]]></gid>
    <type><![CDATA[N]]></type>
    <title><![CDATA[a4]]></title>
    <question><![CDATA[Numero di alveari]]></question>
    <preg/>
    <help/>
    <other><![CDATA[N]]></other>
    <mandatory><![CDATA[N]]></mandatory>
    <question_order><![CDATA[4]]></question_order>
    <language><![CDATA[it]]></language>
    <scale_id><![CDATA[0]]></scale_id>
    <same_default><![CDATA[0]]></same_default>
    <relevance><![CDATA[1]]></relevance>
    <modulename/>
   </row>
   <row>
    <qid><![CDATA[21246]]></qid>
    <parent_qid><![CDATA[0]]></parent_qid>
    <sid><![CDATA[915697]]></sid>
    <gid><![CDATA[576]]></gid>
    <type><![CDATA[N]]></type>
    <title><![CDATA[a4]]></title>
    <question><![CDATA[Number of honey bee colonies]]></question>
    <preg/>
    <help/>
    <other><![CDATA[N]]></other>
    <mandatory><![CDATA[N]]></mandatory>
    <question_order><![CDATA[4]]></question_order>
    <language><![CDATA[ie]]></language>
    <scale_id><![CDATA[0]]></scale_id>
    <same_default><![CDATA[0]]></same_default>
    <relevance><![CDATA[1]]></relevance>
    <modulename/>
   </row>
   <row>
    <qid><![CDATA[21246]]></qid>
    <parent_qid><![CDATA[0]]></parent_qid>
    <sid><![CDATA[915697]]></sid>
    <gid><![CDATA[576]]></gid>
    <type><![CDATA[N]]></type>
    <title><![CDATA[a4]]></title>
    <question><![CDATA[Πόσες κυψέλες έχετε?]]></question>
    <preg/>
    <help/>
    <other><![CDATA[N]]></other>
    <mandatory><![CDATA[N]]></mandatory>
    <question_order><![CDATA[4]]></question_order>
    <language><![CDATA[el]]></language>
    <scale_id><![CDATA[0]]></scale_id>
    <same_default><![CDATA[0]]></same_default>
    <relevance><![CDATA[1]]></relevance>
    <modulename/>
   </row>
   <row>
    <qid><![CDATA[21246]]></qid>
    <parent_qid><![CDATA[0]]></parent_qid>
    <sid><![CDATA[915697]]></sid>
    <gid><![CDATA[576]]></gid>
    <type><![CDATA[N]]></type>
    <title><![CDATA[a4]]></title>
    <question><![CDATA[Nombre de colonies d'abeilles]]></question>
    <preg/>
    <help/>
    <other><![CDATA[N]]></other>
    <mandatory><![CDATA[N]]></mandatory>
    <question_order><![CDATA[4]]></question_order>
    <language><![CDATA[fr]]></language>
    <scale_id><![CDATA[0]]></scale_id>
    <same_default><![CDATA[0]]></same_default>
    <relevance><![CDATA[1]]></relevance>
    <modulename/>
   </row>
   <row>
    <qid><![CDATA[21246]]></qid>
    <parent_qid><![CDATA[0]]></parent_qid>
    <sid><![CDATA[915697]]></sid>
    <gid><![CDATA[576]]></gid>
    <type><![CDATA[N]]></type>
    <title><![CDATA[a4]]></title>
    <question><![CDATA[Hvor mange bifamilier har du?]]></question>
    <preg/>
    <help/>
    <other><![CDATA[N]]></other>
    <mandatory><![CDATA[N]]></mandatory>
    <question_order><![CDATA[4]]></question_order>
    <language><![CDATA[da]]></language>
    <scale_id><![CDATA[0]]></scale_id>
    <same_default><![CDATA[0]]></same_default>
    <relevance><![CDATA[1]]></relevance>
    <modulename/>
   </row>
   <row>
    <qid><![CDATA[21246]]></qid>
    <parent_qid><![CDATA[0]]></parent_qid>
    <sid><![CDATA[915697]]></sid>
    <gid><![CDATA[576]]></gid>
    <type><![CDATA[N]]></type>
    <title><![CDATA[a4]]></title>
    <question><![CDATA[Wie viele Bienenvölker halten Sie?]]></question>
    <preg/>
    <help/>
    <other><![CDATA[N]]></other>
    <mandatory><![CDATA[N]]></mandatory>
    <question_order><![CDATA[4]]></question_order>
    <language><![CDATA[de]]></language>
    <scale_id><![CDATA[0]]></scale_id>
    <same_default><![CDATA[0]]></same_default>
    <relevance><![CDATA[1]]></relevance>
    <modulename/>
   </row>
   <row>
    <qid><![CDATA[21246]]></qid>
    <parent_qid><![CDATA[0]]></parent_qid>
    <sid><![CDATA[915697]]></sid>
    <gid><![CDATA[576]]></gid>
    <type><![CDATA[N]]></type>
    <title><![CDATA[a4]]></title>
    <question><![CDATA[Number of honey bee colonies]]></question>
    <preg/>
    <help/>
    <other><![CDATA[N]]></other>
    <mandatory><![CDATA[N]]></mandatory>
    <question_order><![CDATA[4]]></question_order>
    <language><![CDATA[en]]></language>
    <scale_id><![CDATA[0]]></scale_id>
    <same_default><![CDATA[0]]></same_default>
    <relevance><![CDATA[1]]></relevance>
    <modulename/>
   </row>
   <row>
    <qid><![CDATA[21247]]></qid>
    <parent_qid><![CDATA[0]]></parent_qid>
    <sid><![CDATA[915697]]></sid>
    <gid><![CDATA[576]]></gid>
    <type><![CDATA[!]]></type>
    <title><![CDATA[a5]]></title>
    <question><![CDATA[Tewerkstelling:]]></question>
    <preg/>
    <help/>
    <other><![CDATA[N]]></other>
    <mandatory><![CDATA[N]]></mandatory>
    <question_order><![CDATA[5]]></question_order>
    <language><![CDATA[nl]]></language>
    <scale_id><![CDATA[0]]></scale_id>
    <same_default><![CDATA[0]]></same_default>
    <relevance><![CDATA[1]]></relevance>
    <modulename/>
   </row>
   <row>
    <qid><![CDATA[21247]]></qid>
    <parent_qid><![CDATA[0]]></parent_qid>
    <sid><![CDATA[915697]]></sid>
    <gid><![CDATA[576]]></gid>
    <type><![CDATA[!]]></type>
    <title><![CDATA[a5]]></title>
    <question><![CDATA[Nodarbinātība:]]></question>
    <preg/>
    <help/>
    <other><![CDATA[N]]></other>
    <mandatory><![CDATA[N]]></mandatory>
    <question_order><![CDATA[5]]></question_order>
    <language><![CDATA[lv]]></language>
    <scale_id><![CDATA[0]]></scale_id>
    <same_default><![CDATA[0]]></same_default>
    <relevance><![CDATA[1]]></relevance>
    <modulename/>
   </row>
   <row>
    <qid><![CDATA[21247]]></qid>
    <parent_qid><![CDATA[0]]></parent_qid>
    <sid><![CDATA[915697]]></sid>
    <gid><![CDATA[576]]></gid>
    <type><![CDATA[!]]></type>
    <title><![CDATA[a5]]></title>
    <question><![CDATA[Lavoro:]]></question>
    <preg/>
    <help/>
    <other><![CDATA[N]]></other>
    <mandatory><![CDATA[N]]></mandatory>
    <question_order><![CDATA[5]]></question_order>
    <language><![CDATA[it]]></language>
    <scale_id><![CDATA[0]]></scale_id>
    <same_default><![CDATA[0]]></same_default>
    <relevance><![CDATA[1]]></relevance>
    <modulename/>
   </row>
   <row>
    <qid><![CDATA[21247]]></qid>
    <parent_qid><![CDATA[0]]></parent_qid>
    <sid><![CDATA[915697]]></sid>
    <gid><![CDATA[576]]></gid>
    <type><![CDATA[!]]></type>
    <title><![CDATA[a5]]></title>
    <question/>
    <preg/>
    <help/>
    <other><![CDATA[N]]></other>
    <mandatory><![CDATA[N]]></mandatory>
    <question_order><![CDATA[5]]></question_order>
    <language><![CDATA[ie]]></language>
    <scale_id><![CDATA[0]]></scale_id>
    <same_default><![CDATA[0]]></same_default>
    <relevance><![CDATA[1]]></relevance>
    <modulename/>
   </row>
   <row>
    <qid><![CDATA[21247]]></qid>
    <parent_qid><![CDATA[0]]></parent_qid>
    <sid><![CDATA[915697]]></sid>
    <gid><![CDATA[576]]></gid>
    <type><![CDATA[!]]></type>
    <title><![CDATA[a5]]></title>
    <question><![CDATA[ Eργασία:]]></question>
    <preg/>
    <help/>
    <other><![CDATA[N]]></other>
    <mandatory><![CDATA[N]]></mandatory>
    <question_order><![CDATA[5]]></question_order>
    <language><![CDATA[el]]></language>
    <scale_id><![CDATA[0]]></scale_id>
    <same_default><![CDATA[0]]></same_default>
    <relevance><![CDATA[1]]></relevance>
    <modulename/>
   </row>
   <row>
    <qid><![CDATA[21247]]></qid>
    <parent_qid><![CDATA[0]]></parent_qid>
    <sid><![CDATA[915697]]></sid>
    <gid><![CDATA[576]]></gid>
    <type><![CDATA[!]]></type>
    <title><![CDATA[a5]]></title>
    <question><![CDATA[Emploi:]]></question>
    <preg/>
    <help/>
    <other><![CDATA[N]]></other>
    <mandatory><![CDATA[N]]></mandatory>
    <question_order><![CDATA[5]]></question_order>
    <language><![CDATA[fr]]></language>
    <scale_id><![CDATA[0]]></scale_id>
    <same_default><![CDATA[0]]></same_default>
    <relevance><![CDATA[1]]></relevance>
    <modulename/>
   </row>
   <row>
    <qid><![CDATA[21247]]></qid>
    <parent_qid><![CDATA[0]]></parent_qid>
    <sid><![CDATA[915697]]></sid>
    <gid><![CDATA[576]]></gid>
    <type><![CDATA[!]]></type>
    <title><![CDATA[a5]]></title>
    <question><![CDATA[Ansættelse:]]></question>
    <preg/>
    <help/>
    <other><![CDATA[N]]></other>
    <mandatory><![CDATA[N]]></mandatory>
    <question_order><![CDATA[5]]></question_order>
    <language><![CDATA[da]]></language>
    <scale_id><![CDATA[0]]></scale_id>
    <same_default><![CDATA[0]]></same_default>
    <relevance><![CDATA[1]]></relevance>
    <modulename/>
   </row>
   <row>
    <qid><![CDATA[21247]]></qid>
    <parent_qid><![CDATA[0]]></parent_qid>
    <sid><![CDATA[915697]]></sid>
    <gid><![CDATA[576]]></gid>
    <type><![CDATA[!]]></type>
    <title><![CDATA[a5]]></title>
    <question><![CDATA[Anstellungsverhältnis:]]></question>
    <preg/>
    <help/>
    <other><![CDATA[N]]></other>
    <mandatory><![CDATA[N]]></mandatory>
    <question_order><![CDATA[5]]></question_order>
    <language><![CDATA[de]]></language>
    <scale_id><![CDATA[0]]></scale_id>
    <same_default><![CDATA[0]]></same_default>
    <relevance><![CDATA[1]]></relevance>
    <modulename/>
   </row>
   <row>
    <qid><![CDATA[21247]]></qid>
    <parent_qid><![CDATA[0]]></parent_qid>
    <sid><![CDATA[915697]]></sid>
    <gid><![CDATA[576]]></gid>
    <type><![CDATA[!]]></type>
    <title><![CDATA[a5]]></title>
    <question><![CDATA[Employment:]]></question>
    <preg/>
    <help/>
    <other><![CDATA[N]]></other>
    <mandatory><![CDATA[N]]></mandatory>
    <question_order><![CDATA[5]]></question_order>
    <language><![CDATA[en]]></language>
    <scale_id><![CDATA[0]]></scale_id>
    <same_default><![CDATA[0]]></same_default>
    <relevance><![CDATA[1]]></relevance>
    <modulename/>
   </row>
   <row>
    <qid><![CDATA[21248]]></qid>
    <parent_qid><![CDATA[0]]></parent_qid>
    <sid><![CDATA[915697]]></sid>
    <gid><![CDATA[576]]></gid>
    <type><![CDATA[!]]></type>
    <title><![CDATA[a6]]></title>
    <question><![CDATA[Opleiding:]]></question>
    <preg/>
    <help/>
    <other><![CDATA[N]]></other>
    <mandatory><![CDATA[N]]></mandatory>
    <question_order><![CDATA[6]]></question_order>
    <language><![CDATA[nl]]></language>
    <scale_id><![CDATA[0]]></scale_id>
    <same_default><![CDATA[0]]></same_default>
    <relevance><![CDATA[1]]></relevance>
    <modulename/>
   </row>
   <row>
    <qid><![CDATA[21248]]></qid>
    <parent_qid><![CDATA[0]]></parent_qid>
    <sid><![CDATA[915697]]></sid>
    <gid><![CDATA[576]]></gid>
    <type><![CDATA[!]]></type>
    <title><![CDATA[a6]]></title>
    <question><![CDATA[Izglītība:]]></question>
    <preg/>
    <help/>
    <other><![CDATA[N]]></other>
    <mandatory><![CDATA[N]]></mandatory>
    <question_order><![CDATA[6]]></question_order>
    <language><![CDATA[lv]]></language>
    <scale_id><![CDATA[0]]></scale_id>
    <same_default><![CDATA[0]]></same_default>
    <relevance><![CDATA[1]]></relevance>
    <modulename/>
   </row>
   <row>
    <qid><![CDATA[21248]]></qid>
    <parent_qid><![CDATA[0]]></parent_qid>
    <sid><![CDATA[915697]]></sid>
    <gid><![CDATA[576]]></gid>
    <type><![CDATA[!]]></type>
    <title><![CDATA[a6]]></title>
    <question><![CDATA[Formazione:]]></question>
    <preg/>
    <help/>
    <other><![CDATA[N]]></other>
    <mandatory><![CDATA[N]]></mandatory>
    <question_order><![CDATA[6]]></question_order>
    <language><![CDATA[it]]></language>
    <scale_id><![CDATA[0]]></scale_id>
    <same_default><![CDATA[0]]></same_default>
    <relevance><![CDATA[1]]></relevance>
    <modulename/>
   </row>
   <row>
    <qid><![CDATA[21248]]></qid>
    <parent_qid><![CDATA[0]]></parent_qid>
    <sid><![CDATA[915697]]></sid>
    <gid><![CDATA[576]]></gid>
    <type><![CDATA[!]]></type>
    <title><![CDATA[a6]]></title>
    <question><![CDATA[Level of Education:]]></question>
    <preg/>
    <help/>
    <other><![CDATA[N]]></other>
    <mandatory><![CDATA[N]]></mandatory>
    <question_order><![CDATA[6]]></question_order>
    <language><![CDATA[ie]]></language>
    <scale_id><![CDATA[0]]></scale_id>
    <same_default><![CDATA[0]]></same_default>
    <relevance><![CDATA[1]]></relevance>
    <modulename/>
   </row>
   <row>
    <qid><![CDATA[21248]]></qid>
    <parent_qid><![CDATA[0]]></parent_qid>
    <sid><![CDATA[915697]]></sid>
    <gid><![CDATA[576]]></gid>
    <type><![CDATA[!]]></type>
    <title><![CDATA[a6]]></title>
    <question><![CDATA[Επίπεδο εκπαίδευσης:]]></question>
    <preg/>
    <help/>
    <other><![CDATA[N]]></other>
    <mandatory><![CDATA[N]]></mandatory>
    <question_order><![CDATA[6]]></question_order>
    <language><![CDATA[el]]></language>
    <scale_id><![CDATA[0]]></scale_id>
    <same_default><![CDATA[0]]></same_default>
    <relevance><![CDATA[1]]></relevance>
    <modulename/>
   </row>
   <row>
    <qid><![CDATA[21248]]></qid>
    <parent_qid><![CDATA[0]]></parent_qid>
    <sid><![CDATA[915697]]></sid>
    <gid><![CDATA[576]]></gid>
    <type><![CDATA[!]]></type>
    <title><![CDATA[a6]]></title>
    <question><![CDATA[Education:]]></question>
    <preg/>
    <help/>
    <other><![CDATA[N]]></other>
    <mandatory><![CDATA[N]]></mandatory>
    <question_order><![CDATA[6]]></question_order>
    <language><![CDATA[fr]]></language>
    <scale_id><![CDATA[0]]></scale_id>
    <same_default><![CDATA[0]]></same_default>
    <relevance><![CDATA[1]]></relevance>
    <modulename/>
   </row>
   <row>
    <qid><![CDATA[21248]]></qid>
    <parent_qid><![CDATA[0]]></parent_qid>
    <sid><![CDATA[915697]]></sid>
    <gid><![CDATA[576]]></gid>
    <type><![CDATA[!]]></type>
    <title><![CDATA[a6]]></title>
    <question><![CDATA[Uddannelse:]]></question>
    <preg/>
    <help/>
    <other><![CDATA[N]]></other>
    <mandatory><![CDATA[N]]></mandatory>
    <question_order><![CDATA[6]]></question_order>
    <language><![CDATA[da]]></language>
    <scale_id><![CDATA[0]]></scale_id>
    <same_default><![CDATA[0]]></same_default>
    <relevance><![CDATA[1]]></relevance>
    <modulename/>
   </row>
   <row>
    <qid><![CDATA[21248]]></qid>
    <parent_qid><![CDATA[0]]></parent_qid>
    <sid><![CDATA[915697]]></sid>
    <gid><![CDATA[576]]></gid>
    <type><![CDATA[!]]></type>
    <title><![CDATA[a6]]></title>
    <question><![CDATA[Ausbildung:]]></question>
    <preg/>
    <help/>
    <other><![CDATA[N]]></other>
    <mandatory><![CDATA[N]]></mandatory>
    <question_order><![CDATA[6]]></question_order>
    <language><![CDATA[de]]></language>
    <scale_id><![CDATA[0]]></scale_id>
    <same_default><![CDATA[0]]></same_default>
    <relevance><![CDATA[1]]></relevance>
    <modulename/>
   </row>
   <row>
    <qid><![CDATA[21248]]></qid>
    <parent_qid><![CDATA[0]]></parent_qid>
    <sid><![CDATA[915697]]></sid>
    <gid><![CDATA[576]]></gid>
    <type><![CDATA[!]]></type>
    <title><![CDATA[a6]]></title>
    <question><![CDATA[Level of Education:]]></question>
    <preg/>
    <help/>
    <other><![CDATA[N]]></other>
    <mandatory><![CDATA[N]]></mandatory>
    <question_order><![CDATA[6]]></question_order>
    <language><![CDATA[en]]></language>
    <scale_id><![CDATA[0]]></scale_id>
    <same_default><![CDATA[0]]></same_default>
    <relevance><![CDATA[1]]></relevance>
    <modulename/>
   </row>
   <row>
    <qid><![CDATA[21249]]></qid>
    <parent_qid><![CDATA[0]]></parent_qid>
    <sid><![CDATA[915697]]></sid>
    <gid><![CDATA[576]]></gid>
    <type><![CDATA[M]]></type>
    <title><![CDATA[a7]]></title>
    <question><![CDATA[Hoe heeft u over het INSIGNIA-project vernomen?]]></question>
    <preg/>
    <help/>
    <other><![CDATA[Y]]></other>
    <mandatory><![CDATA[N]]></mandatory>
    <question_order><![CDATA[7]]></question_order>
    <language><![CDATA[nl]]></language>
    <scale_id><![CDATA[0]]></scale_id>
    <same_default><![CDATA[0]]></same_default>
    <relevance><![CDATA[1]]></relevance>
    <modulename/>
   </row>
   <row>
    <qid><![CDATA[21249]]></qid>
    <parent_qid><![CDATA[0]]></parent_qid>
    <sid><![CDATA[915697]]></sid>
    <gid><![CDATA[576]]></gid>
    <type><![CDATA[M]]></type>
    <title><![CDATA[a7]]></title>
    <question><![CDATA[Kā jūs uzzinājāt par INSIGNIA projektu?]]></question>
    <preg/>
    <help/>
    <other><![CDATA[Y]]></other>
    <mandatory><![CDATA[N]]></mandatory>
    <question_order><![CDATA[7]]></question_order>
    <language><![CDATA[lv]]></language>
    <scale_id><![CDATA[0]]></scale_id>
    <same_default><![CDATA[0]]></same_default>
    <relevance><![CDATA[1]]></relevance>
    <modulename/>
   </row>
   <row>
    <qid><![CDATA[21249]]></qid>
    <parent_qid><![CDATA[0]]></parent_qid>
    <sid><![CDATA[915697]]></sid>
    <gid><![CDATA[576]]></gid>
    <type><![CDATA[M]]></type>
    <title><![CDATA[a7]]></title>
    <question><![CDATA[Come hai saputo del progetto INSIGNIA?]]></question>
    <preg/>
    <help/>
    <other><![CDATA[Y]]></other>
    <mandatory><![CDATA[N]]></mandatory>
    <question_order><![CDATA[7]]></question_order>
    <language><![CDATA[it]]></language>
    <scale_id><![CDATA[0]]></scale_id>
    <same_default><![CDATA[0]]></same_default>
    <relevance><![CDATA[1]]></relevance>
    <modulename/>
   </row>
   <row>
    <qid><![CDATA[21249]]></qid>
    <parent_qid><![CDATA[0]]></parent_qid>
    <sid><![CDATA[915697]]></sid>
    <gid><![CDATA[576]]></gid>
    <type><![CDATA[M]]></type>
    <title><![CDATA[a7]]></title>
    <question><![CDATA[How did you hear of the INSIGNIA project?]]></question>
    <preg/>
    <help/>
    <other><![CDATA[Y]]></other>
    <mandatory><![CDATA[N]]></mandatory>
    <question_order><![CDATA[7]]></question_order>
    <language><![CDATA[ie]]></language>
    <scale_id><![CDATA[0]]></scale_id>
    <same_default><![CDATA[0]]></same_default>
    <relevance><![CDATA[1]]></relevance>
    <modulename/>
   </row>
   <row>
    <qid><![CDATA[21249]]></qid>
    <parent_qid><![CDATA[0]]></parent_qid>
    <sid><![CDATA[915697]]></sid>
    <gid><![CDATA[576]]></gid>
    <type><![CDATA[M]]></type>
    <title><![CDATA[a7]]></title>
    <question><![CDATA[Πως μάθατε για το πρόγραμμα INSIGNIA?]]></question>
    <preg/>
    <help/>
    <other><![CDATA[Y]]></other>
    <mandatory><![CDATA[N]]></mandatory>
    <question_order><![CDATA[7]]></question_order>
    <language><![CDATA[el]]></language>
    <scale_id><![CDATA[0]]></scale_id>
    <same_default><![CDATA[0]]></same_default>
    <relevance><![CDATA[1]]></relevance>
    <modulename/>
   </row>
   <row>
    <qid><![CDATA[21249]]></qid>
    <parent_qid><![CDATA[0]]></parent_qid>
    <sid><![CDATA[915697]]></sid>
    <gid><![CDATA[576]]></gid>
    <type><![CDATA[M]]></type>
    <title><![CDATA[a7]]></title>
    <question><![CDATA[Comment avez-vous entendu parler du projet INSIGNIA?]]></question>
    <preg/>
    <help/>
    <other><![CDATA[Y]]></other>
    <mandatory><![CDATA[N]]></mandatory>
    <question_order><![CDATA[7]]></question_order>
    <language><![CDATA[fr]]></language>
    <scale_id><![CDATA[0]]></scale_id>
    <same_default><![CDATA[0]]></same_default>
    <relevance><![CDATA[1]]></relevance>
    <modulename/>
   </row>
   <row>
    <qid><![CDATA[21249]]></qid>
    <parent_qid><![CDATA[0]]></parent_qid>
    <sid><![CDATA[915697]]></sid>
    <gid><![CDATA[576]]></gid>
    <type><![CDATA[M]]></type>
    <title><![CDATA[a7]]></title>
    <question><![CDATA[Hvordan har du hørt om Insigniaprojektet?]]></question>
    <preg/>
    <help/>
    <other><![CDATA[Y]]></other>
    <mandatory><![CDATA[N]]></mandatory>
    <question_order><![CDATA[7]]></question_order>
    <language><![CDATA[da]]></language>
    <scale_id><![CDATA[0]]></scale_id>
    <same_default><![CDATA[0]]></same_default>
    <relevance><![CDATA[1]]></relevance>
    <modulename/>
   </row>
   <row>
    <qid><![CDATA[21249]]></qid>
    <parent_qid><![CDATA[0]]></parent_qid>
    <sid><![CDATA[915697]]></sid>
    <gid><![CDATA[576]]></gid>
    <type><![CDATA[M]]></type>
    <title><![CDATA[a7]]></title>
    <question><![CDATA[Wie haben Sie vom INSIGNIA Projekt erfahren?]]></question>
    <preg/>
    <help/>
    <other><![CDATA[Y]]></other>
    <mandatory><![CDATA[N]]></mandatory>
    <question_order><![CDATA[7]]></question_order>
    <language><![CDATA[de]]></language>
    <scale_id><![CDATA[0]]></scale_id>
    <same_default><![CDATA[0]]></same_default>
    <relevance><![CDATA[1]]></relevance>
    <modulename/>
   </row>
   <row>
    <qid><![CDATA[21249]]></qid>
    <parent_qid><![CDATA[0]]></parent_qid>
    <sid><![CDATA[915697]]></sid>
    <gid><![CDATA[576]]></gid>
    <type><![CDATA[M]]></type>
    <title><![CDATA[a7]]></title>
    <question><![CDATA[How did you hear of the INSIGNIA project?]]></question>
    <preg/>
    <help/>
    <other><![CDATA[Y]]></other>
    <mandatory><![CDATA[N]]></mandatory>
    <question_order><![CDATA[7]]></question_order>
    <language><![CDATA[en]]></language>
    <scale_id><![CDATA[0]]></scale_id>
    <same_default><![CDATA[0]]></same_default>
    <relevance><![CDATA[1]]></relevance>
    <modulename/>
   </row>
   <row>
    <qid><![CDATA[21257]]></qid>
    <parent_qid><![CDATA[0]]></parent_qid>
    <sid><![CDATA[915697]]></sid>
    <gid><![CDATA[576]]></gid>
    <type><![CDATA[F]]></type>
    <title><![CDATA[a9]]></title>
    <question><![CDATA[Gelieve aan te geven hoe sterk je motivatie was, per onderwerp, om deel te nemen aan dit onderzoek:]]></question>
    <preg/>
    <help/>
    <other><![CDATA[N]]></other>
    <mandatory><![CDATA[Y]]></mandatory>
    <question_order><![CDATA[8]]></question_order>
    <language><![CDATA[nl]]></language>
    <scale_id><![CDATA[0]]></scale_id>
    <same_default><![CDATA[0]]></same_default>
    <relevance><![CDATA[1]]></relevance>
    <modulename/>
   </row>
   <row>
    <qid><![CDATA[21257]]></qid>
    <parent_qid><![CDATA[0]]></parent_qid>
    <sid><![CDATA[915697]]></sid>
    <gid><![CDATA[576]]></gid>
    <type><![CDATA[F]]></type>
    <title><![CDATA[a9]]></title>
    <question><![CDATA[Lūdzu, novērtējiet savu piekrišanas līmeni brīvprātīgajam darbam pētījumā:]]></question>
    <preg/>
    <help/>
    <other><![CDATA[N]]></other>
    <mandatory><![CDATA[Y]]></mandatory>
    <question_order><![CDATA[8]]></question_order>
    <language><![CDATA[lv]]></language>
    <scale_id><![CDATA[0]]></scale_id>
    <same_default><![CDATA[0]]></same_default>
    <relevance><![CDATA[1]]></relevance>
    <modulename/>
   </row>
   <row>
    <qid><![CDATA[21257]]></qid>
    <parent_qid><![CDATA[0]]></parent_qid>
    <sid><![CDATA[915697]]></sid>
    <gid><![CDATA[576]]></gid>
    <type><![CDATA[F]]></type>
    <title><![CDATA[a9]]></title>
    <question><![CDATA[Per favore, indica quanto concordi sui diversi motivi per cui potresti decidere di partecipare volontariamente a questo studio:]]></question>
    <preg/>
    <help/>
    <other><![CDATA[N]]></other>
    <mandatory><![CDATA[Y]]></mandatory>
    <question_order><![CDATA[8]]></question_order>
    <language><![CDATA[it]]></language>
    <scale_id><![CDATA[0]]></scale_id>
    <same_default><![CDATA[0]]></same_default>
    <relevance><![CDATA[1]]></relevance>
    <modulename/>
   </row>
   <row>
    <qid><![CDATA[21257]]></qid>
    <parent_qid><![CDATA[0]]></parent_qid>
    <sid><![CDATA[915697]]></sid>
    <gid><![CDATA[576]]></gid>
    <type><![CDATA[F]]></type>
    <title><![CDATA[a9]]></title>
    <question><![CDATA[Please rate your level of agreement with reason for volunteering in the study:]]></question>
    <preg/>
    <help/>
    <other><![CDATA[N]]></other>
    <mandatory><![CDATA[Y]]></mandatory>
    <question_order><![CDATA[8]]></question_order>
    <language><![CDATA[ie]]></language>
    <scale_id><![CDATA[0]]></scale_id>
    <same_default><![CDATA[0]]></same_default>
    <relevance><![CDATA[1]]></relevance>
    <modulename/>
   </row>
   <row>
    <qid><![CDATA[21257]]></qid>
    <parent_qid><![CDATA[0]]></parent_qid>
    <sid><![CDATA[915697]]></sid>
    <gid><![CDATA[576]]></gid>
    <type><![CDATA[F]]></type>
    <title><![CDATA[a9]]></title>
    <question><![CDATA[Παρακαλούμε ιεραρχείστε το επίπεδο της συμφωνίας σας με την εθελοντική εργασία στο INSIGINA:]]></question>
    <preg/>
    <help/>
    <other><![CDATA[N]]></other>
    <mandatory><![CDATA[Y]]></mandatory>
    <question_order><![CDATA[8]]></question_order>
    <language><![CDATA[el]]></language>
    <scale_id><![CDATA[0]]></scale_id>
    <same_default><![CDATA[0]]></same_default>
    <relevance><![CDATA[1]]></relevance>
    <modulename/>
   </row>
   <row>
    <qid><![CDATA[21257]]></qid>
    <parent_qid><![CDATA[0]]></parent_qid>
    <sid><![CDATA[915697]]></sid>
    <gid><![CDATA[576]]></gid>
    <type><![CDATA[F]]></type>
    <title><![CDATA[a9]]></title>
    <question><![CDATA[Pour chaque raison proposée, veuillez indiquer, SVP, votre niveau d'accord  en ce qui concerne votre participation volontaire à cette étude:]]></question>
    <preg/>
    <help/>
    <other><![CDATA[N]]></other>
    <mandatory><![CDATA[Y]]></mandatory>
    <question_order><![CDATA[8]]></question_order>
    <language><![CDATA[fr]]></language>
    <scale_id><![CDATA[0]]></scale_id>
    <same_default><![CDATA[0]]></same_default>
    <relevance><![CDATA[1]]></relevance>
    <modulename/>
   </row>
   <row>
    <qid><![CDATA[21257]]></qid>
    <parent_qid><![CDATA[0]]></parent_qid>
    <sid><![CDATA[915697]]></sid>
    <gid><![CDATA[576]]></gid>
    <type><![CDATA[F]]></type>
    <title><![CDATA[a9]]></title>
    <question><![CDATA[Angiv hvor enig du er i følgende udsagn om hvorfor du har valgt at deltage frivilligt i projektet:]]></question>
    <preg/>
    <help/>
    <other><![CDATA[N]]></other>
    <mandatory><![CDATA[Y]]></mandatory>
    <question_order><![CDATA[8]]></question_order>
    <language><![CDATA[da]]></language>
    <scale_id><![CDATA[0]]></scale_id>
    <same_default><![CDATA[0]]></same_default>
    <relevance><![CDATA[1]]></relevance>
    <modulename/>
   </row>
   <row>
    <qid><![CDATA[21257]]></qid>
    <parent_qid><![CDATA[0]]></parent_qid>
    <sid><![CDATA[915697]]></sid>
    <gid><![CDATA[576]]></gid>
    <type><![CDATA[F]]></type>
    <title><![CDATA[a9]]></title>
    <question><![CDATA[Wie sehr stimmen Sie folgenden Punkten betreffend Ihrer Motivation zur Teilnahme an der Studie zu:]]></question>
    <preg/>
    <help/>
    <other><![CDATA[N]]></other>
    <mandatory><![CDATA[Y]]></mandatory>
    <question_order><![CDATA[8]]></question_order>
    <language><![CDATA[de]]></language>
    <scale_id><![CDATA[0]]></scale_id>
    <same_default><![CDATA[0]]></same_default>
    <relevance><![CDATA[1]]></relevance>
    <modulename/>
   </row>
   <row>
    <qid><![CDATA[21257]]></qid>
    <parent_qid><![CDATA[0]]></parent_qid>
    <sid><![CDATA[915697]]></sid>
    <gid><![CDATA[576]]></gid>
    <type><![CDATA[F]]></type>
    <title><![CDATA[a9]]></title>
    <question><![CDATA[Please rate your level of agreement with reason for volunteering in the study:]]></question>
    <preg/>
    <help/>
    <other><![CDATA[N]]></other>
    <mandatory><![CDATA[Y]]></mandatory>
    <question_order><![CDATA[8]]></question_order>
    <language><![CDATA[en]]></language>
    <scale_id><![CDATA[0]]></scale_id>
    <same_default><![CDATA[0]]></same_default>
    <relevance><![CDATA[1]]></relevance>
    <modulename/>
   </row>
   <row>
    <qid><![CDATA[21292]]></qid>
    <parent_qid><![CDATA[0]]></parent_qid>
    <sid><![CDATA[915697]]></sid>
    <gid><![CDATA[576]]></gid>
    <type><![CDATA[F]]></type>
    <title><![CDATA[a11]]></title>
    <question><![CDATA[Please indicate how meaningful different forms of recognition are for you:]]></question>
    <preg/>
    <help/>
    <other><![CDATA[N]]></other>
    <mandatory><![CDATA[Y]]></mandatory>
    <question_order><![CDATA[10]]></question_order>
    <language><![CDATA[en]]></language>
    <scale_id><![CDATA[0]]></scale_id>
    <same_default><![CDATA[0]]></same_default>
    <relevance><![CDATA[1]]></relevance>
    <modulename/>
   </row>
   <row>
    <qid><![CDATA[21292]]></qid>
    <parent_qid><![CDATA[0]]></parent_qid>
    <sid><![CDATA[915697]]></sid>
    <gid><![CDATA[576]]></gid>
    <type><![CDATA[F]]></type>
    <title><![CDATA[a11]]></title>
    <question><![CDATA[Per favore, indica quanto sia importante e cosa vorresti in cambio per il tuo servizio:]]></question>
    <preg/>
    <help/>
    <other><![CDATA[N]]></other>
    <mandatory><![CDATA[Y]]></mandatory>
    <question_order><![CDATA[10]]></question_order>
    <language><![CDATA[it]]></language>
    <scale_id><![CDATA[0]]></scale_id>
    <same_default><![CDATA[0]]></same_default>
    <relevance><![CDATA[1]]></relevance>
    <modulename/>
   </row>
   <row>
    <qid><![CDATA[21292]]></qid>
    <parent_qid><![CDATA[0]]></parent_qid>
    <sid><![CDATA[915697]]></sid>
    <gid><![CDATA[576]]></gid>
    <type><![CDATA[F]]></type>
    <title><![CDATA[a11]]></title>
    <question><![CDATA[Lūdzu, norādiet, cik nozīmīgas jums ir dažādas atzīšanas formas:]]></question>
    <preg/>
    <help/>
    <other><![CDATA[N]]></other>
    <mandatory><![CDATA[Y]]></mandatory>
    <question_order><![CDATA[10]]></question_order>
    <language><![CDATA[lv]]></language>
    <scale_id><![CDATA[0]]></scale_id>
    <same_default><![CDATA[0]]></same_default>
    <relevance><![CDATA[1]]></relevance>
    <modulename/>
   </row>
   <row>
    <qid><![CDATA[21292]]></qid>
    <parent_qid><![CDATA[0]]></parent_qid>
    <sid><![CDATA[915697]]></sid>
    <gid><![CDATA[576]]></gid>
    <type><![CDATA[F]]></type>
    <title><![CDATA[a11]]></title>
    <question><![CDATA[Geef aan welke manieren van herkenning krijgen voor u belangrijk zijn:]]></question>
    <preg/>
    <help/>
    <other><![CDATA[N]]></other>
    <mandatory><![CDATA[Y]]></mandatory>
    <question_order><![CDATA[10]]></question_order>
    <language><![CDATA[nl]]></language>
    <scale_id><![CDATA[0]]></scale_id>
    <same_default><![CDATA[0]]></same_default>
    <relevance><![CDATA[1]]></relevance>
    <modulename/>
   </row>
   <row>
    <qid><![CDATA[21292]]></qid>
    <parent_qid><![CDATA[0]]></parent_qid>
    <sid><![CDATA[915697]]></sid>
    <gid><![CDATA[576]]></gid>
    <type><![CDATA[F]]></type>
    <title><![CDATA[a11]]></title>
    <question><![CDATA[Bitte geben Sie an, wie aussagekräftig die verschiedenen Formen der Anerkennung für Sie sind:]]></question>
    <preg/>
    <help/>
    <other><![CDATA[N]]></other>
    <mandatory><![CDATA[Y]]></mandatory>
    <question_order><![CDATA[10]]></question_order>
    <language><![CDATA[de]]></language>
    <scale_id><![CDATA[0]]></scale_id>
    <same_default><![CDATA[0]]></same_default>
    <relevance><![CDATA[1]]></relevance>
    <modulename/>
   </row>
   <row>
    <qid><![CDATA[21292]]></qid>
    <parent_qid><![CDATA[0]]></parent_qid>
    <sid><![CDATA[915697]]></sid>
    <gid><![CDATA[576]]></gid>
    <type><![CDATA[F]]></type>
    <title><![CDATA[a11]]></title>
    <question><![CDATA[Angiv hvor vigtig forskellige former for annerkendelse er for dig:]]></question>
    <preg/>
    <help/>
    <other><![CDATA[N]]></other>
    <mandatory><![CDATA[Y]]></mandatory>
    <question_order><![CDATA[10]]></question_order>
    <language><![CDATA[da]]></language>
    <scale_id><![CDATA[0]]></scale_id>
    <same_default><![CDATA[0]]></same_default>
    <relevance><![CDATA[1]]></relevance>
    <modulename/>
   </row>
   <row>
    <qid><![CDATA[21292]]></qid>
    <parent_qid><![CDATA[0]]></parent_qid>
    <sid><![CDATA[915697]]></sid>
    <gid><![CDATA[576]]></gid>
    <type><![CDATA[F]]></type>
    <title><![CDATA[a11]]></title>
    <question><![CDATA[Veuillez indiquer dans quelle mesure les différentes formes de reconnaissance sont importantes pour vous:]]></question>
    <preg/>
    <help/>
    <other><![CDATA[N]]></other>
    <mandatory><![CDATA[Y]]></mandatory>
    <question_order><![CDATA[10]]></question_order>
    <language><![CDATA[fr]]></language>
    <scale_id><![CDATA[0]]></scale_id>
    <same_default><![CDATA[0]]></same_default>
    <relevance><![CDATA[1]]></relevance>
    <modulename/>
   </row>
   <row>
    <qid><![CDATA[21292]]></qid>
    <parent_qid><![CDATA[0]]></parent_qid>
    <sid><![CDATA[915697]]></sid>
    <gid><![CDATA[576]]></gid>
    <type><![CDATA[F]]></type>
    <title><![CDATA[a11]]></title>
    <question><![CDATA[Παρακαλούμε πέστε μας πόσο σημαντικά είναι για σας τα παρακάτω παραδείγματα  αναγνώρισης της συμμετοχής σας?]]></question>
    <preg/>
    <help/>
    <other><![CDATA[N]]></other>
    <mandatory><![CDATA[Y]]></mandatory>
    <question_order><![CDATA[10]]></question_order>
    <language><![CDATA[el]]></language>
    <scale_id><![CDATA[0]]></scale_id>
    <same_default><![CDATA[0]]></same_default>
    <relevance><![CDATA[1]]></relevance>
    <modulename/>
   </row>
   <row>
    <qid><![CDATA[21292]]></qid>
    <parent_qid><![CDATA[0]]></parent_qid>
    <sid><![CDATA[915697]]></sid>
    <gid><![CDATA[576]]></gid>
    <type><![CDATA[F]]></type>
    <title><![CDATA[a11]]></title>
    <question><![CDATA[Please indicate how meaningful the different forms of recognition are for you:]]></question>
    <preg/>
    <help/>
    <other><![CDATA[N]]></other>
    <mandatory><![CDATA[Y]]></mandatory>
    <question_order><![CDATA[10]]></question_order>
    <language><![CDATA[ie]]></language>
    <scale_id><![CDATA[0]]></scale_id>
    <same_default><![CDATA[0]]></same_default>
    <relevance><![CDATA[1]]></relevance>
    <modulename/>
   </row>
   <row>
    <qid><![CDATA[21304]]></qid>
    <parent_qid><![CDATA[0]]></parent_qid>
    <sid><![CDATA[915697]]></sid>
    <gid><![CDATA[576]]></gid>
    <type><![CDATA[K]]></type>
    <title><![CDATA[a12]]></title>
    <question><![CDATA[Please indicate the difficulty of the individual tasks of the INSGNIA study (1= very easy, 10= very difficult)]]></question>
    <preg/>
    <help/>
    <other><![CDATA[N]]></other>
    <mandatory><![CDATA[Y]]></mandatory>
    <question_order><![CDATA[11]]></question_order>
    <language><![CDATA[en]]></language>
    <scale_id><![CDATA[0]]></scale_id>
    <same_default><![CDATA[0]]></same_default>
    <relevance><![CDATA[1]]></relevance>
    <modulename/>
   </row>
   <row>
    <qid><![CDATA[21304]]></qid>
    <parent_qid><![CDATA[0]]></parent_qid>
    <sid><![CDATA[915697]]></sid>
    <gid><![CDATA[576]]></gid>
    <type><![CDATA[K]]></type>
    <title><![CDATA[a12]]></title>
    <question><![CDATA[Bewerten Sie die Schwierigkeit der einzelnen Arbeitsschritte ihrer INSIGNIA Teilnahme (1=sehr einfach, 10=sehr schwer)]]></question>
    <preg/>
    <help/>
    <other><![CDATA[N]]></other>
    <mandatory><![CDATA[Y]]></mandatory>
    <question_order><![CDATA[11]]></question_order>
    <language><![CDATA[de]]></language>
    <scale_id><![CDATA[0]]></scale_id>
    <same_default><![CDATA[0]]></same_default>
    <relevance><![CDATA[1]]></relevance>
    <modulename/>
   </row>
   <row>
    <qid><![CDATA[21304]]></qid>
    <parent_qid><![CDATA[0]]></parent_qid>
    <sid><![CDATA[915697]]></sid>
    <gid><![CDATA[576]]></gid>
    <type><![CDATA[K]]></type>
    <title><![CDATA[a12]]></title>
    <question><![CDATA[Angiv hvor vanskelige de forskellige opgaver i Insignia projektet har været (1= Meget let; 10= Meget svært)]]></question>
    <preg/>
    <help/>
    <other><![CDATA[N]]></other>
    <mandatory><![CDATA[Y]]></mandatory>
    <question_order><![CDATA[11]]></question_order>
    <language><![CDATA[da]]></language>
    <scale_id><![CDATA[0]]></scale_id>
    <same_default><![CDATA[0]]></same_default>
    <relevance><![CDATA[1]]></relevance>
    <modulename/>
   </row>
   <row>
    <qid><![CDATA[21304]]></qid>
    <parent_qid><![CDATA[0]]></parent_qid>
    <sid><![CDATA[915697]]></sid>
    <gid><![CDATA[576]]></gid>
    <type><![CDATA[K]]></type>
    <title><![CDATA[a12]]></title>
    <question><![CDATA[Veuillez indiquer, SVP, par un nombre (1 à 10) le degré de difficulté des tâches individuelles à effectuer dans le projet INSGNIA  (1 = très facile, 10 = très difficile)]]></question>
    <preg/>
    <help/>
    <other><![CDATA[N]]></other>
    <mandatory><![CDATA[Y]]></mandatory>
    <question_order><![CDATA[11]]></question_order>
    <language><![CDATA[fr]]></language>
    <scale_id><![CDATA[0]]></scale_id>
    <same_default><![CDATA[0]]></same_default>
    <relevance><![CDATA[1]]></relevance>
    <modulename/>
   </row>
   <row>
    <qid><![CDATA[21304]]></qid>
    <parent_qid><![CDATA[0]]></parent_qid>
    <sid><![CDATA[915697]]></sid>
    <gid><![CDATA[576]]></gid>
    <type><![CDATA[K]]></type>
    <title><![CDATA[a12]]></title>
    <question><![CDATA[Βαθμολογείστε τη δυσκολία κάθε μίας από τις μεμονωμένες εργασίες της μελέτης INSGNIA (1 = πολύ εύκολο, 10 = πολύ δύσκολο), μετακινώντας αριστερά ή δεξιά τον αριθμό]]></question>
    <preg/>
    <help/>
    <other><![CDATA[N]]></other>
    <mandatory><![CDATA[Y]]></mandatory>
    <question_order><![CDATA[11]]></question_order>
    <language><![CDATA[el]]></language>
    <scale_id><![CDATA[0]]></scale_id>
    <same_default><![CDATA[0]]></same_default>
    <relevance><![CDATA[1]]></relevance>
    <modulename/>
   </row>
   <row>
    <qid><![CDATA[21304]]></qid>
    <parent_qid><![CDATA[0]]></parent_qid>
    <sid><![CDATA[915697]]></sid>
    <gid><![CDATA[576]]></gid>
    <type><![CDATA[K]]></type>
    <title><![CDATA[a12]]></title>
    <question><![CDATA[Please indicate the difficulty of the individual tasks of the INSΙGNIA study (1= very easy, 10= very difficult)]]></question>
    <preg/>
    <help/>
    <other><![CDATA[N]]></other>
    <mandatory><![CDATA[Y]]></mandatory>
    <question_order><![CDATA[11]]></question_order>
    <language><![CDATA[ie]]></language>
    <scale_id><![CDATA[0]]></scale_id>
    <same_default><![CDATA[0]]></same_default>
    <relevance><![CDATA[1]]></relevance>
    <modulename/>
   </row>
   <row>
    <qid><![CDATA[21304]]></qid>
    <parent_qid><![CDATA[0]]></parent_qid>
    <sid><![CDATA[915697]]></sid>
    <gid><![CDATA[576]]></gid>
    <type><![CDATA[K]]></type>
    <title><![CDATA[a12]]></title>
    <question><![CDATA[Per favore, indica che livello di difficoltà hai avuto in questo studio  (1= nessuna difficoltà, 10= grandi difficoltà)]]></question>
    <preg/>
    <help/>
    <other><![CDATA[N]]></other>
    <mandatory><![CDATA[Y]]></mandatory>
    <question_order><![CDATA[11]]></question_order>
    <language><![CDATA[it]]></language>
    <scale_id><![CDATA[0]]></scale_id>
    <same_default><![CDATA[0]]></same_default>
    <relevance><![CDATA[1]]></relevance>
    <modulename/>
   </row>
   <row>
    <qid><![CDATA[21304]]></qid>
    <parent_qid><![CDATA[0]]></parent_qid>
    <sid><![CDATA[915697]]></sid>
    <gid><![CDATA[576]]></gid>
    <type><![CDATA[K]]></type>
    <title><![CDATA[a12]]></title>
    <question><![CDATA[Lūdzu norādiet Insignia pētījuma individuālu uzdevumu sarežģītību (1=ļoti viegli, 10=ļoti sarežģīti)]]></question>
    <preg/>
    <help/>
    <other><![CDATA[N]]></other>
    <mandatory><![CDATA[Y]]></mandatory>
    <question_order><![CDATA[11]]></question_order>
    <language><![CDATA[lv]]></language>
    <scale_id><![CDATA[0]]></scale_id>
    <same_default><![CDATA[0]]></same_default>
    <relevance><![CDATA[1]]></relevance>
    <modulename/>
   </row>
   <row>
    <qid><![CDATA[21304]]></qid>
    <parent_qid><![CDATA[0]]></parent_qid>
    <sid><![CDATA[915697]]></sid>
    <gid><![CDATA[576]]></gid>
    <type><![CDATA[K]]></type>
    <title><![CDATA[a12]]></title>
    <question><![CDATA[Geef aan hoe moeilijk of gemakkelijk u de verschillende opdrachten in het project vond (1 = heel erg makkelijk; 10 = heel erg moeilijk)]]></question>
    <preg/>
    <help/>
    <other><![CDATA[N]]></other>
    <mandatory><![CDATA[Y]]></mandatory>
    <question_order><![CDATA[11]]></question_order>
    <language><![CDATA[nl]]></language>
    <scale_id><![CDATA[0]]></scale_id>
    <same_default><![CDATA[0]]></same_default>
    <relevance><![CDATA[1]]></relevance>
    <modulename/>
   </row>
   <row>
    <qid><![CDATA[21327]]></qid>
    <parent_qid><![CDATA[0]]></parent_qid>
    <sid><![CDATA[915697]]></sid>
    <gid><![CDATA[576]]></gid>
    <type><![CDATA[F]]></type>
    <title><![CDATA[a14]]></title>
    <question><![CDATA[Oplevede du nogle af følgende komplikationer på dine Insignia bifamilier?]]></question>
    <preg/>
    <help/>
    <other><![CDATA[N]]></other>
    <mandatory><![CDATA[Y]]></mandatory>
    <question_order><![CDATA[12]]></question_order>
    <language><![CDATA[da]]></language>
    <scale_id><![CDATA[0]]></scale_id>
    <same_default><![CDATA[0]]></same_default>
    <relevance><![CDATA[1]]></relevance>
    <modulename/>
   </row>
   <row>
    <qid><![CDATA[21327]]></qid>
    <parent_qid><![CDATA[0]]></parent_qid>
    <sid><![CDATA[915697]]></sid>
    <gid><![CDATA[576]]></gid>
    <type><![CDATA[F]]></type>
    <title><![CDATA[a14]]></title>
    <question><![CDATA[Avez-vous rencontré l'une des complications suivantes dans vos colonies au cours de 2020?]]></question>
    <preg/>
    <help/>
    <other><![CDATA[N]]></other>
    <mandatory><![CDATA[Y]]></mandatory>
    <question_order><![CDATA[12]]></question_order>
    <language><![CDATA[fr]]></language>
    <scale_id><![CDATA[0]]></scale_id>
    <same_default><![CDATA[0]]></same_default>
    <relevance><![CDATA[1]]></relevance>
    <modulename/>
   </row>
   <row>
    <qid><![CDATA[21327]]></qid>
    <parent_qid><![CDATA[0]]></parent_qid>
    <sid><![CDATA[915697]]></sid>
    <gid><![CDATA[576]]></gid>
    <type><![CDATA[F]]></type>
    <title><![CDATA[a14]]></title>
    <question><![CDATA[Did you experience one of the following complications in your test colonies during 2020 study?]]></question>
    <preg/>
    <help/>
    <other><![CDATA[N]]></other>
    <mandatory><![CDATA[Y]]></mandatory>
    <question_order><![CDATA[12]]></question_order>
    <language><![CDATA[en]]></language>
    <scale_id><![CDATA[0]]></scale_id>
    <same_default><![CDATA[0]]></same_default>
    <relevance><![CDATA[1]]></relevance>
    <modulename/>
   </row>
   <row>
    <qid><![CDATA[21327]]></qid>
    <parent_qid><![CDATA[0]]></parent_qid>
    <sid><![CDATA[915697]]></sid>
    <gid><![CDATA[576]]></gid>
    <type><![CDATA[F]]></type>
    <title><![CDATA[a14]]></title>
    <question><![CDATA[Vai saskārāties ar vienu no sekojošiem sarežģījumiem jūsu pārbaudāmajās bišu saimēs 2020. gada pētījuma laikā.]]></question>
    <preg/>
    <help/>
    <other><![CDATA[N]]></other>
    <mandatory><![CDATA[Y]]></mandatory>
    <question_order><![CDATA[12]]></question_order>
    <language><![CDATA[lv]]></language>
    <scale_id><![CDATA[0]]></scale_id>
    <same_default><![CDATA[0]]></same_default>
    <relevance><![CDATA[1]]></relevance>
    <modulename/>
   </row>
   <row>
    <qid><![CDATA[21327]]></qid>
    <parent_qid><![CDATA[0]]></parent_qid>
    <sid><![CDATA[915697]]></sid>
    <gid><![CDATA[576]]></gid>
    <type><![CDATA[F]]></type>
    <title><![CDATA[a14]]></title>
    <question><![CDATA[Nam je volgende zaken waar bij één of beide INSIGNIA-bijenkolonies?]]></question>
    <preg/>
    <help/>
    <other><![CDATA[N]]></other>
    <mandatory><![CDATA[Y]]></mandatory>
    <question_order><![CDATA[12]]></question_order>
    <language><![CDATA[nl]]></language>
    <scale_id><![CDATA[0]]></scale_id>
    <same_default><![CDATA[0]]></same_default>
    <relevance><![CDATA[1]]></relevance>
    <modulename/>
   </row>
   <row>
    <qid><![CDATA[21327]]></qid>
    <parent_qid><![CDATA[0]]></parent_qid>
    <sid><![CDATA[915697]]></sid>
    <gid><![CDATA[576]]></gid>
    <type><![CDATA[F]]></type>
    <title><![CDATA[a14]]></title>
    <question><![CDATA[Did you experience one of the following complications in your test colonies during 2020 study?]]></question>
    <preg/>
    <help/>
    <other><![CDATA[N]]></other>
    <mandatory><![CDATA[Y]]></mandatory>
    <question_order><![CDATA[12]]></question_order>
    <language><![CDATA[ie]]></language>
    <scale_id><![CDATA[0]]></scale_id>
    <same_default><![CDATA[0]]></same_default>
    <relevance><![CDATA[1]]></relevance>
    <modulename/>
   </row>
   <row>
    <qid><![CDATA[21327]]></qid>
    <parent_qid><![CDATA[0]]></parent_qid>
    <sid><![CDATA[915697]]></sid>
    <gid><![CDATA[576]]></gid>
    <type><![CDATA[F]]></type>
    <title><![CDATA[a14]]></title>
    <question><![CDATA[Hai avuto problemi nel corso di questo studio 2020 di?]]></question>
    <preg/>
    <help/>
    <other><![CDATA[N]]></other>
    <mandatory><![CDATA[Y]]></mandatory>
    <question_order><![CDATA[12]]></question_order>
    <language><![CDATA[it]]></language>
    <scale_id><![CDATA[0]]></scale_id>
    <same_default><![CDATA[0]]></same_default>
    <relevance><![CDATA[1]]></relevance>
    <modulename/>
   </row>
   <row>
    <qid><![CDATA[21327]]></qid>
    <parent_qid><![CDATA[0]]></parent_qid>
    <sid><![CDATA[915697]]></sid>
    <gid><![CDATA[576]]></gid>
    <type><![CDATA[F]]></type>
    <title><![CDATA[a14]]></title>
    <question><![CDATA[Παρατηρήσατε κάποια από τις παρακάτω περιπτώσεις κατά τη διάρκεια της έρευνας στα δύο μελισσάκια? ]]></question>
    <preg/>
    <help/>
    <other><![CDATA[N]]></other>
    <mandatory><![CDATA[Y]]></mandatory>
    <question_order><![CDATA[12]]></question_order>
    <language><![CDATA[el]]></language>
    <scale_id><![CDATA[0]]></scale_id>
    <same_default><![CDATA[0]]></same_default>
    <relevance><![CDATA[1]]></relevance>
    <modulename/>
   </row>
   <row>
    <qid><![CDATA[21327]]></qid>
    <parent_qid><![CDATA[0]]></parent_qid>
    <sid><![CDATA[915697]]></sid>
    <gid><![CDATA[576]]></gid>
    <type><![CDATA[F]]></type>
    <title><![CDATA[a14]]></title>
    <question><![CDATA[Haben Sie in den beiden Studienvölkern im Jahr 2020 folgende Schwierigkeiten erlebt?]]></question>
    <preg/>
    <help/>
    <other><![CDATA[N]]></other>
    <mandatory><![CDATA[Y]]></mandatory>
    <question_order><![CDATA[12]]></question_order>
    <language><![CDATA[de]]></language>
    <scale_id><![CDATA[0]]></scale_id>
    <same_default><![CDATA[0]]></same_default>
    <relevance><![CDATA[1]]></relevance>
    <modulename/>
   </row>
   <row>
    <qid><![CDATA[21336]]></qid>
    <parent_qid><![CDATA[0]]></parent_qid>
    <sid><![CDATA[915697]]></sid>
    <gid><![CDATA[576]]></gid>
    <type><![CDATA[K]]></type>
    <title><![CDATA[a15]]></title>
    <question/>
    <preg/>
    <help/>
    <other><![CDATA[N]]></other>
    <mandatory><![CDATA[N]]></mandatory>
    <question_order><![CDATA[13]]></question_order>
    <language><![CDATA[nl]]></language>
    <scale_id><![CDATA[0]]></scale_id>
    <same_default><![CDATA[0]]></same_default>
    <relevance><![CDATA[1]]></relevance>
    <modulename/>
   </row>
   <row>
    <qid><![CDATA[21336]]></qid>
    <parent_qid><![CDATA[0]]></parent_qid>
    <sid><![CDATA[915697]]></sid>
    <gid><![CDATA[576]]></gid>
    <type><![CDATA[K]]></type>
    <title><![CDATA[a15]]></title>
    <question/>
    <preg/>
    <help/>
    <other><![CDATA[N]]></other>
    <mandatory><![CDATA[N]]></mandatory>
    <question_order><![CDATA[13]]></question_order>
    <language><![CDATA[ie]]></language>
    <scale_id><![CDATA[0]]></scale_id>
    <same_default><![CDATA[0]]></same_default>
    <relevance><![CDATA[1]]></relevance>
    <modulename/>
   </row>
   <row>
    <qid><![CDATA[21336]]></qid>
    <parent_qid><![CDATA[0]]></parent_qid>
    <sid><![CDATA[915697]]></sid>
    <gid><![CDATA[576]]></gid>
    <type><![CDATA[K]]></type>
    <title><![CDATA[a15]]></title>
    <question/>
    <preg/>
    <help/>
    <other><![CDATA[N]]></other>
    <mandatory><![CDATA[N]]></mandatory>
    <question_order><![CDATA[13]]></question_order>
    <language><![CDATA[it]]></language>
    <scale_id><![CDATA[0]]></scale_id>
    <same_default><![CDATA[0]]></same_default>
    <relevance><![CDATA[1]]></relevance>
    <modulename/>
   </row>
   <row>
    <qid><![CDATA[21336]]></qid>
    <parent_qid><![CDATA[0]]></parent_qid>
    <sid><![CDATA[915697]]></sid>
    <gid><![CDATA[576]]></gid>
    <type><![CDATA[K]]></type>
    <title><![CDATA[a15]]></title>
    <question/>
    <preg/>
    <help/>
    <other><![CDATA[N]]></other>
    <mandatory><![CDATA[N]]></mandatory>
    <question_order><![CDATA[13]]></question_order>
    <language><![CDATA[lv]]></language>
    <scale_id><![CDATA[0]]></scale_id>
    <same_default><![CDATA[0]]></same_default>
    <relevance><![CDATA[1]]></relevance>
    <modulename/>
   </row>
   <row>
    <qid><![CDATA[21336]]></qid>
    <parent_qid><![CDATA[0]]></parent_qid>
    <sid><![CDATA[915697]]></sid>
    <gid><![CDATA[576]]></gid>
    <type><![CDATA[K]]></type>
    <title><![CDATA[a15]]></title>
    <question/>
    <preg/>
    <help/>
    <other><![CDATA[N]]></other>
    <mandatory><![CDATA[N]]></mandatory>
    <question_order><![CDATA[13]]></question_order>
    <language><![CDATA[fr]]></language>
    <scale_id><![CDATA[0]]></scale_id>
    <same_default><![CDATA[0]]></same_default>
    <relevance><![CDATA[1]]></relevance>
    <modulename/>
   </row>
   <row>
    <qid><![CDATA[21336]]></qid>
    <parent_qid><![CDATA[0]]></parent_qid>
    <sid><![CDATA[915697]]></sid>
    <gid><![CDATA[576]]></gid>
    <type><![CDATA[K]]></type>
    <title><![CDATA[a15]]></title>
    <question/>
    <preg/>
    <help/>
    <other><![CDATA[N]]></other>
    <mandatory><![CDATA[N]]></mandatory>
    <question_order><![CDATA[13]]></question_order>
    <language><![CDATA[el]]></language>
    <scale_id><![CDATA[0]]></scale_id>
    <same_default><![CDATA[0]]></same_default>
    <relevance><![CDATA[1]]></relevance>
    <modulename/>
   </row>
   <row>
    <qid><![CDATA[21336]]></qid>
    <parent_qid><![CDATA[0]]></parent_qid>
    <sid><![CDATA[915697]]></sid>
    <gid><![CDATA[576]]></gid>
    <type><![CDATA[K]]></type>
    <title><![CDATA[a15]]></title>
    <question/>
    <preg/>
    <help/>
    <other><![CDATA[N]]></other>
    <mandatory><![CDATA[N]]></mandatory>
    <question_order><![CDATA[13]]></question_order>
    <language><![CDATA[de]]></language>
    <scale_id><![CDATA[0]]></scale_id>
    <same_default><![CDATA[0]]></same_default>
    <relevance><![CDATA[1]]></relevance>
    <modulename/>
   </row>
   <row>
    <qid><![CDATA[21336]]></qid>
    <parent_qid><![CDATA[0]]></parent_qid>
    <sid><![CDATA[915697]]></sid>
    <gid><![CDATA[576]]></gid>
    <type><![CDATA[K]]></type>
    <title><![CDATA[a15]]></title>
    <question/>
    <preg/>
    <help/>
    <other><![CDATA[N]]></other>
    <mandatory><![CDATA[N]]></mandatory>
    <question_order><![CDATA[13]]></question_order>
    <language><![CDATA[da]]></language>
    <scale_id><![CDATA[0]]></scale_id>
    <same_default><![CDATA[0]]></same_default>
    <relevance><![CDATA[1]]></relevance>
    <modulename/>
   </row>
   <row>
    <qid><![CDATA[21336]]></qid>
    <parent_qid><![CDATA[0]]></parent_qid>
    <sid><![CDATA[915697]]></sid>
    <gid><![CDATA[576]]></gid>
    <type><![CDATA[K]]></type>
    <title><![CDATA[a15]]></title>
    <question/>
    <preg/>
    <help/>
    <other><![CDATA[N]]></other>
    <mandatory><![CDATA[N]]></mandatory>
    <question_order><![CDATA[13]]></question_order>
    <language><![CDATA[en]]></language>
    <scale_id><![CDATA[0]]></scale_id>
    <same_default><![CDATA[0]]></same_default>
    <relevance><![CDATA[1]]></relevance>
    <modulename/>
   </row>
   <row>
    <qid><![CDATA[21339]]></qid>
    <parent_qid><![CDATA[0]]></parent_qid>
    <sid><![CDATA[915697]]></sid>
    <gid><![CDATA[576]]></gid>
    <type><![CDATA[L]]></type>
    <title><![CDATA[a16]]></title>
    <question><![CDATA[Would you recommend colleagues to participate in similar citizen science studies?]]></question>
    <preg/>
    <help/>
    <other><![CDATA[N]]></other>
    <mandatory><![CDATA[Y]]></mandatory>
    <question_order><![CDATA[14]]></question_order>
    <language><![CDATA[ie]]></language>
    <scale_id><![CDATA[0]]></scale_id>
    <same_default><![CDATA[0]]></same_default>
    <relevance><![CDATA[1]]></relevance>
    <modulename/>
   </row>
   <row>
    <qid><![CDATA[21339]]></qid>
    <parent_qid><![CDATA[0]]></parent_qid>
    <sid><![CDATA[915697]]></sid>
    <gid><![CDATA[576]]></gid>
    <type><![CDATA[L]]></type>
    <title><![CDATA[a16]]></title>
    <question><![CDATA[Raccomanderesti ai tuoi colleghi apicoltori di partecipare a studi simili di apicoltore-scienziato?]]></question>
    <preg/>
    <help/>
    <other><![CDATA[N]]></other>
    <mandatory><![CDATA[Y]]></mandatory>
    <question_order><![CDATA[14]]></question_order>
    <language><![CDATA[it]]></language>
    <scale_id><![CDATA[0]]></scale_id>
    <same_default><![CDATA[0]]></same_default>
    <relevance><![CDATA[1]]></relevance>
    <modulename/>
   </row>
   <row>
    <qid><![CDATA[21339]]></qid>
    <parent_qid><![CDATA[0]]></parent_qid>
    <sid><![CDATA[915697]]></sid>
    <gid><![CDATA[576]]></gid>
    <type><![CDATA[L]]></type>
    <title><![CDATA[a16]]></title>
    <question><![CDATA[Vai jūs rekomendētu kolēģiem piedalīties līdzīgā pilsoniskās zinātnes pētījumā?]]></question>
    <preg/>
    <help/>
    <other><![CDATA[N]]></other>
    <mandatory><![CDATA[Y]]></mandatory>
    <question_order><![CDATA[14]]></question_order>
    <language><![CDATA[lv]]></language>
    <scale_id><![CDATA[0]]></scale_id>
    <same_default><![CDATA[0]]></same_default>
    <relevance><![CDATA[1]]></relevance>
    <modulename/>
   </row>
   <row>
    <qid><![CDATA[21339]]></qid>
    <parent_qid><![CDATA[0]]></parent_qid>
    <sid><![CDATA[915697]]></sid>
    <gid><![CDATA[576]]></gid>
    <type><![CDATA[L]]></type>
    <title><![CDATA[a16]]></title>
    <question><![CDATA[Zou je collega-imkers aanraden om deel te nemen aan een gelijkaardig Citizen Sciense onderzoek?]]></question>
    <preg/>
    <help/>
    <other><![CDATA[N]]></other>
    <mandatory><![CDATA[Y]]></mandatory>
    <question_order><![CDATA[14]]></question_order>
    <language><![CDATA[nl]]></language>
    <scale_id><![CDATA[0]]></scale_id>
    <same_default><![CDATA[0]]></same_default>
    <relevance><![CDATA[1]]></relevance>
    <modulename/>
   </row>
   <row>
    <qid><![CDATA[21339]]></qid>
    <parent_qid><![CDATA[0]]></parent_qid>
    <sid><![CDATA[915697]]></sid>
    <gid><![CDATA[576]]></gid>
    <type><![CDATA[L]]></type>
    <title><![CDATA[a16]]></title>
    <question><![CDATA[Ville du anbefale andre at deltage i lignende citizen science projekter?]]></question>
    <preg/>
    <help/>
    <other><![CDATA[N]]></other>
    <mandatory><![CDATA[Y]]></mandatory>
    <question_order><![CDATA[14]]></question_order>
    <language><![CDATA[da]]></language>
    <scale_id><![CDATA[0]]></scale_id>
    <same_default><![CDATA[0]]></same_default>
    <relevance><![CDATA[1]]></relevance>
    <modulename/>
   </row>
   <row>
    <qid><![CDATA[21339]]></qid>
    <parent_qid><![CDATA[0]]></parent_qid>
    <sid><![CDATA[915697]]></sid>
    <gid><![CDATA[576]]></gid>
    <type><![CDATA[L]]></type>
    <title><![CDATA[a16]]></title>
    <question><![CDATA[Recommanderiez-vous à des collègues de participer à des études similaires en sciences participatives ?]]></question>
    <preg/>
    <help/>
    <other><![CDATA[N]]></other>
    <mandatory><![CDATA[Y]]></mandatory>
    <question_order><![CDATA[14]]></question_order>
    <language><![CDATA[fr]]></language>
    <scale_id><![CDATA[0]]></scale_id>
    <same_default><![CDATA[0]]></same_default>
    <relevance><![CDATA[1]]></relevance>
    <modulename/>
   </row>
   <row>
    <qid><![CDATA[21339]]></qid>
    <parent_qid><![CDATA[0]]></parent_qid>
    <sid><![CDATA[915697]]></sid>
    <gid><![CDATA[576]]></gid>
    <type><![CDATA[L]]></type>
    <title><![CDATA[a16]]></title>
    <question><![CDATA[Θα προτείνατε σε φίλους σας να συμμετέχουν σε παρόμοια έρευνα?]]></question>
    <preg/>
    <help/>
    <other><![CDATA[N]]></other>
    <mandatory><![CDATA[Y]]></mandatory>
    <question_order><![CDATA[14]]></question_order>
    <language><![CDATA[el]]></language>
    <scale_id><![CDATA[0]]></scale_id>
    <same_default><![CDATA[0]]></same_default>
    <relevance><![CDATA[1]]></relevance>
    <modulename/>
   </row>
   <row>
    <qid><![CDATA[21339]]></qid>
    <parent_qid><![CDATA[0]]></parent_qid>
    <sid><![CDATA[915697]]></sid>
    <gid><![CDATA[576]]></gid>
    <type><![CDATA[L]]></type>
    <title><![CDATA[a16]]></title>
    <question><![CDATA[Would you recommend colleagues to participate in similar citizen science studies?]]></question>
    <preg/>
    <help/>
    <other><![CDATA[N]]></other>
    <mandatory><![CDATA[Y]]></mandatory>
    <question_order><![CDATA[14]]></question_order>
    <language><![CDATA[en]]></language>
    <scale_id><![CDATA[0]]></scale_id>
    <same_default><![CDATA[0]]></same_default>
    <relevance><![CDATA[1]]></relevance>
    <modulename/>
   </row>
   <row>
    <qid><![CDATA[21339]]></qid>
    <parent_qid><![CDATA[0]]></parent_qid>
    <sid><![CDATA[915697]]></sid>
    <gid><![CDATA[576]]></gid>
    <type><![CDATA[L]]></type>
    <title><![CDATA[a16]]></title>
    <question><![CDATA[Würden Sie Kollegen die Teilnahme an ähnlichen Citizen Science Studien empfehlen?]]></question>
    <preg/>
    <help/>
    <other><![CDATA[N]]></other>
    <mandatory><![CDATA[Y]]></mandatory>
    <question_order><![CDATA[14]]></question_order>
    <language><![CDATA[de]]></language>
    <scale_id><![CDATA[0]]></scale_id>
    <same_default><![CDATA[0]]></same_default>
    <relevance><![CDATA[1]]></relevance>
    <modulename/>
   </row>
   <row>
    <qid><![CDATA[21340]]></qid>
    <parent_qid><![CDATA[0]]></parent_qid>
    <sid><![CDATA[915697]]></sid>
    <gid><![CDATA[576]]></gid>
    <type><![CDATA[S]]></type>
    <title><![CDATA[a18]]></title>
    <question><![CDATA[Se tu potessi comprare le ApiStrip e pagare le analisi di laboatorio per i pesticidi, fino a che cifra saresti disposto a pagare la singola striscia (includendo anche le spese per le analisi)?]]></question>
    <preg/>
    <help/>
    <other><![CDATA[N]]></other>
    <mandatory><![CDATA[N]]></mandatory>
    <question_order><![CDATA[16]]></question_order>
    <language><![CDATA[it]]></language>
    <scale_id><![CDATA[0]]></scale_id>
    <same_default><![CDATA[0]]></same_default>
    <relevance><![CDATA[1]]></relevance>
    <modulename/>
   </row>
   <row>
    <qid><![CDATA[21340]]></qid>
    <parent_qid><![CDATA[0]]></parent_qid>
    <sid><![CDATA[915697]]></sid>
    <gid><![CDATA[576]]></gid>
    <type><![CDATA[S]]></type>
    <title><![CDATA[a18]]></title>
    <question><![CDATA[Ja jūs varētu nopirkt ApiStrip plāksnes, ieskaitot pesticīdu laboratorijas analīzes, cik daudz jūs maksātu par vienu plāksni (ieskaitot analīzes)?]]></question>
    <preg/>
    <help/>
    <other><![CDATA[N]]></other>
    <mandatory><![CDATA[N]]></mandatory>
    <question_order><![CDATA[16]]></question_order>
    <language><![CDATA[lv]]></language>
    <scale_id><![CDATA[0]]></scale_id>
    <same_default><![CDATA[0]]></same_default>
    <relevance><![CDATA[1]]></relevance>
    <modulename/>
   </row>
   <row>
    <qid><![CDATA[21340]]></qid>
    <parent_qid><![CDATA[0]]></parent_qid>
    <sid><![CDATA[915697]]></sid>
    <gid><![CDATA[576]]></gid>
    <type><![CDATA[S]]></type>
    <title><![CDATA[a18]]></title>
    <question><![CDATA[Mocht je de Apistrips kunnen kopen en labo-analyses van de pesticiden laten uitvoeren, hoeveel zou je hiervoor willen betalen (Apistrip + labo-analyse)]]></question>
    <preg/>
    <help/>
    <other><![CDATA[N]]></other>
    <mandatory><![CDATA[N]]></mandatory>
    <question_order><![CDATA[16]]></question_order>
    <language><![CDATA[nl]]></language>
    <scale_id><![CDATA[0]]></scale_id>
    <same_default><![CDATA[0]]></same_default>
    <relevance><![CDATA[1]]></relevance>
    <modulename/>
   </row>
   <row>
    <qid><![CDATA[21340]]></qid>
    <parent_qid><![CDATA[0]]></parent_qid>
    <sid><![CDATA[915697]]></sid>
    <gid><![CDATA[576]]></gid>
    <type><![CDATA[S]]></type>
    <title><![CDATA[a18]]></title>
    <question><![CDATA[Hvis du kunne købe Apistrips med tilhørende pesticidanalyse, hvor meget ville du betale for en strip (inkl analyse)?]]></question>
    <preg/>
    <help/>
    <other><![CDATA[N]]></other>
    <mandatory><![CDATA[N]]></mandatory>
    <question_order><![CDATA[16]]></question_order>
    <language><![CDATA[da]]></language>
    <scale_id><![CDATA[0]]></scale_id>
    <same_default><![CDATA[0]]></same_default>
    <relevance><![CDATA[1]]></relevance>
    <modulename/>
   </row>
   <row>
    <qid><![CDATA[21340]]></qid>
    <parent_qid><![CDATA[0]]></parent_qid>
    <sid><![CDATA[915697]]></sid>
    <gid><![CDATA[576]]></gid>
    <type><![CDATA[S]]></type>
    <title><![CDATA[a18]]></title>
    <question><![CDATA[Si vous pouviez acheter des ApiStrips comprenant l'analyse de laboratoire des pesticides, combien paieriez-vous pour une bandelette (y compris l'analyse)?]]></question>
    <preg/>
    <help/>
    <other><![CDATA[N]]></other>
    <mandatory><![CDATA[N]]></mandatory>
    <question_order><![CDATA[16]]></question_order>
    <language><![CDATA[fr]]></language>
    <scale_id><![CDATA[0]]></scale_id>
    <same_default><![CDATA[0]]></same_default>
    <relevance><![CDATA[1]]></relevance>
    <modulename/>
   </row>
   <row>
    <qid><![CDATA[21340]]></qid>
    <parent_qid><![CDATA[0]]></parent_qid>
    <sid><![CDATA[915697]]></sid>
    <gid><![CDATA[576]]></gid>
    <type><![CDATA[S]]></type>
    <title><![CDATA[a18]]></title>
    <question><![CDATA[Εάν ήταν να πληρώσετε τις ταινίες ApiSTRIPS μαζί με την ανάλυση των υπολειμάτων, με ποια τιμή θα ήσασταν ικανοποιημένος/η?]]></question>
    <preg/>
    <help/>
    <other><![CDATA[N]]></other>
    <mandatory><![CDATA[N]]></mandatory>
    <question_order><![CDATA[16]]></question_order>
    <language><![CDATA[el]]></language>
    <scale_id><![CDATA[0]]></scale_id>
    <same_default><![CDATA[0]]></same_default>
    <relevance><![CDATA[1]]></relevance>
    <modulename/>
   </row>
   <row>
    <qid><![CDATA[21340]]></qid>
    <parent_qid><![CDATA[0]]></parent_qid>
    <sid><![CDATA[915697]]></sid>
    <gid><![CDATA[576]]></gid>
    <type><![CDATA[S]]></type>
    <title><![CDATA[a18]]></title>
    <question><![CDATA[If you could buy ApiStrips including the laboratory analysis of pesticides, how much would you pay for one strip (including analysis)?]]></question>
    <preg/>
    <help/>
    <other><![CDATA[N]]></other>
    <mandatory><![CDATA[N]]></mandatory>
    <question_order><![CDATA[16]]></question_order>
    <language><![CDATA[ie]]></language>
    <scale_id><![CDATA[0]]></scale_id>
    <same_default><![CDATA[0]]></same_default>
    <relevance><![CDATA[1]]></relevance>
    <modulename/>
   </row>
   <row>
    <qid><![CDATA[21340]]></qid>
    <parent_qid><![CDATA[0]]></parent_qid>
    <sid><![CDATA[915697]]></sid>
    <gid><![CDATA[576]]></gid>
    <type><![CDATA[S]]></type>
    <title><![CDATA[a18]]></title>
    <question><![CDATA[If you could buy ApiStrips including the laboratory analysis of pesticides, how much would you pay for one strip (including analysis)?]]></question>
    <preg/>
    <help/>
    <other><![CDATA[N]]></other>
    <mandatory><![CDATA[N]]></mandatory>
    <question_order><![CDATA[16]]></question_order>
    <language><![CDATA[en]]></language>
    <scale_id><![CDATA[0]]></scale_id>
    <same_default><![CDATA[0]]></same_default>
    <relevance><![CDATA[1]]></relevance>
    <modulename/>
   </row>
   <row>
    <qid><![CDATA[21340]]></qid>
    <parent_qid><![CDATA[0]]></parent_qid>
    <sid><![CDATA[915697]]></sid>
    <gid><![CDATA[576]]></gid>
    <type><![CDATA[S]]></type>
    <title><![CDATA[a18]]></title>
    <question><![CDATA[Könnten Sie die Apistreifen käuflich erwerben, wie viel wären Sie bereit (inklusive Laboranalyse) dafür zu bezahlen? ]]></question>
    <preg/>
    <help/>
    <other><![CDATA[N]]></other>
    <mandatory><![CDATA[N]]></mandatory>
    <question_order><![CDATA[16]]></question_order>
    <language><![CDATA[de]]></language>
    <scale_id><![CDATA[0]]></scale_id>
    <same_default><![CDATA[0]]></same_default>
    <relevance><![CDATA[1]]></relevance>
    <modulename/>
   </row>
   <row>
    <qid><![CDATA[21341]]></qid>
    <parent_qid><![CDATA[0]]></parent_qid>
    <sid><![CDATA[915697]]></sid>
    <gid><![CDATA[576]]></gid>
    <type><![CDATA[L]]></type>
    <title><![CDATA[a17]]></title>
    <question><![CDATA[Vai jūs piedalītos atkārtoti līdzīgā pilsoniskās zinātnes pētījumā?]]></question>
    <preg/>
    <help/>
    <other><![CDATA[N]]></other>
    <mandatory><![CDATA[Y]]></mandatory>
    <question_order><![CDATA[15]]></question_order>
    <language><![CDATA[lv]]></language>
    <scale_id><![CDATA[0]]></scale_id>
    <same_default><![CDATA[0]]></same_default>
    <relevance><![CDATA[1]]></relevance>
    <modulename/>
   </row>
   <row>
    <qid><![CDATA[21341]]></qid>
    <parent_qid><![CDATA[0]]></parent_qid>
    <sid><![CDATA[915697]]></sid>
    <gid><![CDATA[576]]></gid>
    <type><![CDATA[L]]></type>
    <title><![CDATA[a17]]></title>
    <question><![CDATA[Zou je opnieuw deelnemen aan een soortgelijk Citizen Science onderzoek?]]></question>
    <preg/>
    <help/>
    <other><![CDATA[N]]></other>
    <mandatory><![CDATA[Y]]></mandatory>
    <question_order><![CDATA[15]]></question_order>
    <language><![CDATA[nl]]></language>
    <scale_id><![CDATA[0]]></scale_id>
    <same_default><![CDATA[0]]></same_default>
    <relevance><![CDATA[1]]></relevance>
    <modulename/>
   </row>
   <row>
    <qid><![CDATA[21341]]></qid>
    <parent_qid><![CDATA[0]]></parent_qid>
    <sid><![CDATA[915697]]></sid>
    <gid><![CDATA[576]]></gid>
    <type><![CDATA[L]]></type>
    <title><![CDATA[a17]]></title>
    <question><![CDATA[Participeriez-vous à nouveau à une étude similaire en science partcipative ?]]></question>
    <preg/>
    <help/>
    <other><![CDATA[N]]></other>
    <mandatory><![CDATA[Y]]></mandatory>
    <question_order><![CDATA[15]]></question_order>
    <language><![CDATA[fr]]></language>
    <scale_id><![CDATA[0]]></scale_id>
    <same_default><![CDATA[0]]></same_default>
    <relevance><![CDATA[1]]></relevance>
    <modulename/>
   </row>
   <row>
    <qid><![CDATA[21341]]></qid>
    <parent_qid><![CDATA[0]]></parent_qid>
    <sid><![CDATA[915697]]></sid>
    <gid><![CDATA[576]]></gid>
    <type><![CDATA[L]]></type>
    <title><![CDATA[a17]]></title>
    <question><![CDATA[Θα συμμετείχατε ξανά σε πρόγραμμα της επιστήμης των πολιτών ?]]></question>
    <preg/>
    <help/>
    <other><![CDATA[N]]></other>
    <mandatory><![CDATA[Y]]></mandatory>
    <question_order><![CDATA[15]]></question_order>
    <language><![CDATA[el]]></language>
    <scale_id><![CDATA[0]]></scale_id>
    <same_default><![CDATA[0]]></same_default>
    <relevance><![CDATA[1]]></relevance>
    <modulename/>
   </row>
   <row>
    <qid><![CDATA[21341]]></qid>
    <parent_qid><![CDATA[0]]></parent_qid>
    <sid><![CDATA[915697]]></sid>
    <gid><![CDATA[576]]></gid>
    <type><![CDATA[L]]></type>
    <title><![CDATA[a17]]></title>
    <question><![CDATA[Would you participate again in a similar citizen science study?]]></question>
    <preg/>
    <help/>
    <other><![CDATA[N]]></other>
    <mandatory><![CDATA[Y]]></mandatory>
    <question_order><![CDATA[15]]></question_order>
    <language><![CDATA[ie]]></language>
    <scale_id><![CDATA[0]]></scale_id>
    <same_default><![CDATA[0]]></same_default>
    <relevance><![CDATA[1]]></relevance>
    <modulename/>
   </row>
   <row>
    <qid><![CDATA[21341]]></qid>
    <parent_qid><![CDATA[0]]></parent_qid>
    <sid><![CDATA[915697]]></sid>
    <gid><![CDATA[576]]></gid>
    <type><![CDATA[L]]></type>
    <title><![CDATA[a17]]></title>
    <question><![CDATA[Parteciperesti ancora ad uno studio simile di "apicoltore-scenziato"?]]></question>
    <preg/>
    <help/>
    <other><![CDATA[N]]></other>
    <mandatory><![CDATA[Y]]></mandatory>
    <question_order><![CDATA[15]]></question_order>
    <language><![CDATA[it]]></language>
    <scale_id><![CDATA[0]]></scale_id>
    <same_default><![CDATA[0]]></same_default>
    <relevance><![CDATA[1]]></relevance>
    <modulename/>
   </row>
   <row>
    <qid><![CDATA[21341]]></qid>
    <parent_qid><![CDATA[0]]></parent_qid>
    <sid><![CDATA[915697]]></sid>
    <gid><![CDATA[576]]></gid>
    <type><![CDATA[L]]></type>
    <title><![CDATA[a17]]></title>
    <question><![CDATA[Would you participate again in a similar citizen science study?]]></question>
    <preg/>
    <help/>
    <other><![CDATA[N]]></other>
    <mandatory><![CDATA[Y]]></mandatory>
    <question_order><![CDATA[15]]></question_order>
    <language><![CDATA[en]]></language>
    <scale_id><![CDATA[0]]></scale_id>
    <same_default><![CDATA[0]]></same_default>
    <relevance><![CDATA[1]]></relevance>
    <modulename/>
   </row>
   <row>
    <qid><![CDATA[21341]]></qid>
    <parent_qid><![CDATA[0]]></parent_qid>
    <sid><![CDATA[915697]]></sid>
    <gid><![CDATA[576]]></gid>
    <type><![CDATA[L]]></type>
    <title><![CDATA[a17]]></title>
    <question><![CDATA[Würden Sie wieder an ähnlichen Citizen Science Studien teilnehmen?]]></question>
    <preg/>
    <help/>
    <other><![CDATA[N]]></other>
    <mandatory><![CDATA[Y]]></mandatory>
    <question_order><![CDATA[15]]></question_order>
    <language><![CDATA[de]]></language>
    <scale_id><![CDATA[0]]></scale_id>
    <same_default><![CDATA[0]]></same_default>
    <relevance><![CDATA[1]]></relevance>
    <modulename/>
   </row>
   <row>
    <qid><![CDATA[21341]]></qid>
    <parent_qid><![CDATA[0]]></parent_qid>
    <sid><![CDATA[915697]]></sid>
    <gid><![CDATA[576]]></gid>
    <type><![CDATA[L]]></type>
    <title><![CDATA[a17]]></title>
    <question><![CDATA[Ville du selv deltage i andre, lignende citizen science projekter?]]></question>
    <preg/>
    <help/>
    <other><![CDATA[N]]></other>
    <mandatory><![CDATA[Y]]></mandatory>
    <question_order><![CDATA[15]]></question_order>
    <language><![CDATA[da]]></language>
    <scale_id><![CDATA[0]]></scale_id>
    <same_default><![CDATA[0]]></same_default>
    <relevance><![CDATA[1]]></relevance>
    <modulename/>
   </row>
   <row>
    <qid><![CDATA[21342]]></qid>
    <parent_qid><![CDATA[0]]></parent_qid>
    <sid><![CDATA[915697]]></sid>
    <gid><![CDATA[576]]></gid>
    <type><![CDATA[R]]></type>
    <title><![CDATA[i1]]></title>
    <question><![CDATA[Kurā jomā, jūsuprāt, INSIGNIA pētījumi būs visietekmīgākie?]]></question>
    <preg/>
    <help/>
    <other><![CDATA[N]]></other>
    <mandatory><![CDATA[Y]]></mandatory>
    <question_order><![CDATA[9]]></question_order>
    <language><![CDATA[lv]]></language>
    <scale_id><![CDATA[0]]></scale_id>
    <same_default><![CDATA[0]]></same_default>
    <relevance><![CDATA[1]]></relevance>
    <modulename/>
   </row>
   <row>
    <qid><![CDATA[21342]]></qid>
    <parent_qid><![CDATA[0]]></parent_qid>
    <sid><![CDATA[915697]]></sid>
    <gid><![CDATA[576]]></gid>
    <type><![CDATA[R]]></type>
    <title><![CDATA[i1]]></title>
    <question><![CDATA[In welk domein denkt u dat het INSIGNIA-onderzoek het meeste impact zal hebben?]]></question>
    <preg/>
    <help/>
    <other><![CDATA[N]]></other>
    <mandatory><![CDATA[Y]]></mandatory>
    <question_order><![CDATA[9]]></question_order>
    <language><![CDATA[nl]]></language>
    <scale_id><![CDATA[0]]></scale_id>
    <same_default><![CDATA[0]]></same_default>
    <relevance><![CDATA[1]]></relevance>
    <modulename/>
   </row>
   <row>
    <qid><![CDATA[21342]]></qid>
    <parent_qid><![CDATA[0]]></parent_qid>
    <sid><![CDATA[915697]]></sid>
    <gid><![CDATA[576]]></gid>
    <type><![CDATA[R]]></type>
    <title><![CDATA[i1]]></title>
    <question><![CDATA[Dans quel domaine pensez-vous que la recherche d'INSIGNIA aura le plus d'impact?]]></question>
    <preg/>
    <help/>
    <other><![CDATA[N]]></other>
    <mandatory><![CDATA[Y]]></mandatory>
    <question_order><![CDATA[9]]></question_order>
    <language><![CDATA[fr]]></language>
    <scale_id><![CDATA[0]]></scale_id>
    <same_default><![CDATA[0]]></same_default>
    <relevance><![CDATA[1]]></relevance>
    <modulename/>
   </row>
   <row>
    <qid><![CDATA[21342]]></qid>
    <parent_qid><![CDATA[0]]></parent_qid>
    <sid><![CDATA[915697]]></sid>
    <gid><![CDATA[576]]></gid>
    <type><![CDATA[R]]></type>
    <title><![CDATA[i1]]></title>
    <question><![CDATA[Σε ποιά κατεύθυνση πιστεύετε ότι η έρευνα στο INSIGNIA θα έχει μεγαλύτερο αποτέλεσμα?  (διάλεξε από 1 μέχρι όλα)]]></question>
    <preg/>
    <help/>
    <other><![CDATA[N]]></other>
    <mandatory><![CDATA[Y]]></mandatory>
    <question_order><![CDATA[9]]></question_order>
    <language><![CDATA[el]]></language>
    <scale_id><![CDATA[0]]></scale_id>
    <same_default><![CDATA[0]]></same_default>
    <relevance><![CDATA[1]]></relevance>
    <modulename/>
   </row>
   <row>
    <qid><![CDATA[21342]]></qid>
    <parent_qid><![CDATA[0]]></parent_qid>
    <sid><![CDATA[915697]]></sid>
    <gid><![CDATA[576]]></gid>
    <type><![CDATA[R]]></type>
    <title><![CDATA[i1]]></title>
    <question><![CDATA[In which area do you think the research of INSIGNIA will be most impactful? ]]></question>
    <preg/>
    <help/>
    <other><![CDATA[N]]></other>
    <mandatory><![CDATA[Y]]></mandatory>
    <question_order><![CDATA[9]]></question_order>
    <language><![CDATA[ie]]></language>
    <scale_id><![CDATA[0]]></scale_id>
    <same_default><![CDATA[0]]></same_default>
    <relevance><![CDATA[1]]></relevance>
    <modulename/>
   </row>
   <row>
    <qid><![CDATA[21342]]></qid>
    <parent_qid><![CDATA[0]]></parent_qid>
    <sid><![CDATA[915697]]></sid>
    <gid><![CDATA[576]]></gid>
    <type><![CDATA[R]]></type>
    <title><![CDATA[i1]]></title>
    <question><![CDATA[In quale settore credi che la ricerca INSIGNIA avrà più impatto?]]></question>
    <preg/>
    <help/>
    <other><![CDATA[N]]></other>
    <mandatory><![CDATA[Y]]></mandatory>
    <question_order><![CDATA[9]]></question_order>
    <language><![CDATA[it]]></language>
    <scale_id><![CDATA[0]]></scale_id>
    <same_default><![CDATA[0]]></same_default>
    <relevance><![CDATA[1]]></relevance>
    <modulename/>
   </row>
   <row>
    <qid><![CDATA[21342]]></qid>
    <parent_qid><![CDATA[0]]></parent_qid>
    <sid><![CDATA[915697]]></sid>
    <gid><![CDATA[576]]></gid>
    <type><![CDATA[R]]></type>
    <title><![CDATA[i1]]></title>
    <question><![CDATA[Welchem Bereich wird die Forschung von INSIGNIA Ihrer Meinung nach am meisten beeinflussen?]]></question>
    <preg/>
    <help/>
    <other><![CDATA[N]]></other>
    <mandatory><![CDATA[Y]]></mandatory>
    <question_order><![CDATA[9]]></question_order>
    <language><![CDATA[de]]></language>
    <scale_id><![CDATA[0]]></scale_id>
    <same_default><![CDATA[0]]></same_default>
    <relevance><![CDATA[1]]></relevance>
    <modulename/>
   </row>
   <row>
    <qid><![CDATA[21342]]></qid>
    <parent_qid><![CDATA[0]]></parent_qid>
    <sid><![CDATA[915697]]></sid>
    <gid><![CDATA[576]]></gid>
    <type><![CDATA[R]]></type>
    <title><![CDATA[i1]]></title>
    <question><![CDATA[Inden for hvilket område tror du at Insignia vil få størst betydning?]]></question>
    <preg/>
    <help/>
    <other><![CDATA[N]]></other>
    <mandatory><![CDATA[Y]]></mandatory>
    <question_order><![CDATA[9]]></question_order>
    <language><![CDATA[da]]></language>
    <scale_id><![CDATA[0]]></scale_id>
    <same_default><![CDATA[0]]></same_default>
    <relevance><![CDATA[1]]></relevance>
    <modulename/>
   </row>
   <row>
    <qid><![CDATA[21342]]></qid>
    <parent_qid><![CDATA[0]]></parent_qid>
    <sid><![CDATA[915697]]></sid>
    <gid><![CDATA[576]]></gid>
    <type><![CDATA[R]]></type>
    <title><![CDATA[i1]]></title>
    <question><![CDATA[In which area do you think the research of INSIGNIA will be most impactful?]]></question>
    <preg/>
    <help/>
    <other><![CDATA[N]]></other>
    <mandatory><![CDATA[Y]]></mandatory>
    <question_order><![CDATA[9]]></question_order>
    <language><![CDATA[en]]></language>
    <scale_id><![CDATA[0]]></scale_id>
    <same_default><![CDATA[0]]></same_default>
    <relevance><![CDATA[1]]></relevance>
    <modulename/>
   </row>
  </rows>
 </questions>
 <subquestions>
  <fields>
   <fieldname>qid</fieldname>
   <fieldname>parent_qid</fieldname>
   <fieldname>sid</fieldname>
   <fieldname>gid</fieldname>
   <fieldname>type</fieldname>
   <fieldname>title</fieldname>
   <fieldname>question</fieldname>
   <fieldname>preg</fieldname>
   <fieldname>help</fieldname>
   <fieldname>other</fieldname>
   <fieldname>mandatory</fieldname>
   <fieldname>question_order</fieldname>
   <fieldname>language</fieldname>
   <fieldname>scale_id</fieldname>
   <fieldname>same_default</fieldname>
   <fieldname>relevance</fieldname>
   <fieldname>modulename</fieldname>
  </fields>
  <rows>
   <row>
    <qid><![CDATA[21669]]></qid>
    <parent_qid><![CDATA[21249]]></parent_qid>
    <sid><![CDATA[915697]]></sid>
    <gid><![CDATA[576]]></gid>
    <type><![CDATA[T]]></type>
    <title><![CDATA[001]]></title>
    <question><![CDATA[Artikel in een imkerstijdschrift]]></question>
    <other><![CDATA[N]]></other>
    <question_order><![CDATA[1]]></question_order>
    <language><![CDATA[nl]]></language>
    <scale_id><![CDATA[0]]></scale_id>
    <same_default><![CDATA[0]]></same_default>
    <relevance><![CDATA[1]]></relevance>
    <modulename/>
   </row>
   <row>
    <qid><![CDATA[21669]]></qid>
    <parent_qid><![CDATA[21249]]></parent_qid>
    <sid><![CDATA[915697]]></sid>
    <gid><![CDATA[576]]></gid>
    <type><![CDATA[T]]></type>
    <title><![CDATA[001]]></title>
    <question><![CDATA[Raksts biškopības žurnālā]]></question>
    <other><![CDATA[N]]></other>
    <question_order><![CDATA[1]]></question_order>
    <language><![CDATA[lv]]></language>
    <scale_id><![CDATA[0]]></scale_id>
    <same_default><![CDATA[0]]></same_default>
    <relevance><![CDATA[1]]></relevance>
    <modulename/>
   </row>
   <row>
    <qid><![CDATA[21669]]></qid>
    <parent_qid><![CDATA[21249]]></parent_qid>
    <sid><![CDATA[915697]]></sid>
    <gid><![CDATA[576]]></gid>
    <type><![CDATA[T]]></type>
    <title><![CDATA[001]]></title>
    <question><![CDATA[Articolo di una rivista di apicultura]]></question>
    <other><![CDATA[N]]></other>
    <question_order><![CDATA[1]]></question_order>
    <language><![CDATA[it]]></language>
    <scale_id><![CDATA[0]]></scale_id>
    <same_default><![CDATA[0]]></same_default>
    <relevance><![CDATA[1]]></relevance>
    <modulename/>
   </row>
   <row>
    <qid><![CDATA[21669]]></qid>
    <parent_qid><![CDATA[21249]]></parent_qid>
    <sid><![CDATA[915697]]></sid>
    <gid><![CDATA[576]]></gid>
    <type><![CDATA[T]]></type>
    <title><![CDATA[001]]></title>
    <question><![CDATA[Article in beekeeping magazine]]></question>
    <other><![CDATA[N]]></other>
    <question_order><![CDATA[1]]></question_order>
    <language><![CDATA[ie]]></language>
    <scale_id><![CDATA[0]]></scale_id>
    <same_default><![CDATA[0]]></same_default>
    <relevance><![CDATA[1]]></relevance>
    <modulename/>
   </row>
   <row>
    <qid><![CDATA[21669]]></qid>
    <parent_qid><![CDATA[21249]]></parent_qid>
    <sid><![CDATA[915697]]></sid>
    <gid><![CDATA[576]]></gid>
    <type><![CDATA[T]]></type>
    <title><![CDATA[001]]></title>
    <question><![CDATA[Artikel i biavlstidsskrift]]></question>
    <other><![CDATA[N]]></other>
    <question_order><![CDATA[1]]></question_order>
    <language><![CDATA[da]]></language>
    <scale_id><![CDATA[0]]></scale_id>
    <same_default><![CDATA[0]]></same_default>
    <relevance><![CDATA[1]]></relevance>
    <modulename/>
   </row>
   <row>
    <qid><![CDATA[21669]]></qid>
    <parent_qid><![CDATA[21249]]></parent_qid>
    <sid><![CDATA[915697]]></sid>
    <gid><![CDATA[576]]></gid>
    <type><![CDATA[T]]></type>
    <title><![CDATA[001]]></title>
    <question><![CDATA[Article dans un journal apicole]]></question>
    <other><![CDATA[N]]></other>
    <question_order><![CDATA[1]]></question_order>
    <language><![CDATA[fr]]></language>
    <scale_id><![CDATA[0]]></scale_id>
    <same_default><![CDATA[0]]></same_default>
    <relevance><![CDATA[1]]></relevance>
    <modulename/>
   </row>
   <row>
    <qid><![CDATA[21669]]></qid>
    <parent_qid><![CDATA[21249]]></parent_qid>
    <sid><![CDATA[915697]]></sid>
    <gid><![CDATA[576]]></gid>
    <type><![CDATA[T]]></type>
    <title><![CDATA[001]]></title>
    <question><![CDATA[Από άρθρο στο μελισσοκομικό περιοδικό]]></question>
    <other><![CDATA[N]]></other>
    <question_order><![CDATA[1]]></question_order>
    <language><![CDATA[el]]></language>
    <scale_id><![CDATA[0]]></scale_id>
    <same_default><![CDATA[0]]></same_default>
    <relevance><![CDATA[1]]></relevance>
    <modulename/>
   </row>
   <row>
    <qid><![CDATA[21669]]></qid>
    <parent_qid><![CDATA[21249]]></parent_qid>
    <sid><![CDATA[915697]]></sid>
    <gid><![CDATA[576]]></gid>
    <type><![CDATA[T]]></type>
    <title><![CDATA[001]]></title>
    <question><![CDATA[Artikel in Imkerzeitschrift (Bienenaktuell)]]></question>
    <other><![CDATA[N]]></other>
    <question_order><![CDATA[1]]></question_order>
    <language><![CDATA[de]]></language>
    <scale_id><![CDATA[0]]></scale_id>
    <same_default><![CDATA[0]]></same_default>
    <relevance><![CDATA[1]]></relevance>
    <modulename/>
   </row>
   <row>
    <qid><![CDATA[21669]]></qid>
    <parent_qid><![CDATA[21249]]></parent_qid>
    <sid><![CDATA[915697]]></sid>
    <gid><![CDATA[576]]></gid>
    <type><![CDATA[T]]></type>
    <title><![CDATA[001]]></title>
    <question><![CDATA[Article in beekeeping magazine]]></question>
    <other><![CDATA[N]]></other>
    <question_order><![CDATA[1]]></question_order>
    <language><![CDATA[en]]></language>
    <scale_id><![CDATA[0]]></scale_id>
    <same_default><![CDATA[0]]></same_default>
    <relevance><![CDATA[1]]></relevance>
    <modulename/>
   </row>
   <row>
    <qid><![CDATA[21670]]></qid>
    <parent_qid><![CDATA[21249]]></parent_qid>
    <sid><![CDATA[915697]]></sid>
    <gid><![CDATA[576]]></gid>
    <type><![CDATA[T]]></type>
    <title><![CDATA[002]]></title>
    <question><![CDATA[Website van INSIGNIA of andere website]]></question>
    <other><![CDATA[N]]></other>
    <question_order><![CDATA[2]]></question_order>
    <language><![CDATA[nl]]></language>
    <scale_id><![CDATA[0]]></scale_id>
    <same_default><![CDATA[0]]></same_default>
    <relevance><![CDATA[1]]></relevance>
    <modulename/>
   </row>
   <row>
    <qid><![CDATA[21670]]></qid>
    <parent_qid><![CDATA[21249]]></parent_qid>
    <sid><![CDATA[915697]]></sid>
    <gid><![CDATA[576]]></gid>
    <type><![CDATA[T]]></type>
    <title><![CDATA[002]]></title>
    <question><![CDATA[Sito web del progetto]]></question>
    <other><![CDATA[N]]></other>
    <question_order><![CDATA[2]]></question_order>
    <language><![CDATA[it]]></language>
    <scale_id><![CDATA[0]]></scale_id>
    <same_default><![CDATA[0]]></same_default>
    <relevance><![CDATA[1]]></relevance>
    <modulename/>
   </row>
   <row>
    <qid><![CDATA[21670]]></qid>
    <parent_qid><![CDATA[21249]]></parent_qid>
    <sid><![CDATA[915697]]></sid>
    <gid><![CDATA[576]]></gid>
    <type><![CDATA[T]]></type>
    <title><![CDATA[002]]></title>
    <question><![CDATA[Projekta vai kāda cita mājas lapa]]></question>
    <other><![CDATA[N]]></other>
    <question_order><![CDATA[2]]></question_order>
    <language><![CDATA[lv]]></language>
    <scale_id><![CDATA[0]]></scale_id>
    <same_default><![CDATA[0]]></same_default>
    <relevance><![CDATA[1]]></relevance>
    <modulename/>
   </row>
   <row>
    <qid><![CDATA[21670]]></qid>
    <parent_qid><![CDATA[21249]]></parent_qid>
    <sid><![CDATA[915697]]></sid>
    <gid><![CDATA[576]]></gid>
    <type><![CDATA[T]]></type>
    <title><![CDATA[002]]></title>
    <question><![CDATA[Projekt- eller andre hjemmesider]]></question>
    <other><![CDATA[N]]></other>
    <question_order><![CDATA[2]]></question_order>
    <language><![CDATA[da]]></language>
    <scale_id><![CDATA[0]]></scale_id>
    <same_default><![CDATA[0]]></same_default>
    <relevance><![CDATA[1]]></relevance>
    <modulename/>
   </row>
   <row>
    <qid><![CDATA[21670]]></qid>
    <parent_qid><![CDATA[21249]]></parent_qid>
    <sid><![CDATA[915697]]></sid>
    <gid><![CDATA[576]]></gid>
    <type><![CDATA[T]]></type>
    <title><![CDATA[002]]></title>
    <question><![CDATA[Project or other website]]></question>
    <other><![CDATA[N]]></other>
    <question_order><![CDATA[2]]></question_order>
    <language><![CDATA[ie]]></language>
    <scale_id><![CDATA[0]]></scale_id>
    <same_default><![CDATA[0]]></same_default>
    <relevance><![CDATA[1]]></relevance>
    <modulename/>
   </row>
   <row>
    <qid><![CDATA[21670]]></qid>
    <parent_qid><![CDATA[21249]]></parent_qid>
    <sid><![CDATA[915697]]></sid>
    <gid><![CDATA[576]]></gid>
    <type><![CDATA[T]]></type>
    <title><![CDATA[002]]></title>
    <question><![CDATA[Projet ou autre site web]]></question>
    <other><![CDATA[N]]></other>
    <question_order><![CDATA[2]]></question_order>
    <language><![CDATA[fr]]></language>
    <scale_id><![CDATA[0]]></scale_id>
    <same_default><![CDATA[0]]></same_default>
    <relevance><![CDATA[1]]></relevance>
    <modulename/>
   </row>
   <row>
    <qid><![CDATA[21670]]></qid>
    <parent_qid><![CDATA[21249]]></parent_qid>
    <sid><![CDATA[915697]]></sid>
    <gid><![CDATA[576]]></gid>
    <type><![CDATA[T]]></type>
    <title><![CDATA[002]]></title>
    <question><![CDATA[Projekt- oder andere Webseite]]></question>
    <other><![CDATA[N]]></other>
    <question_order><![CDATA[2]]></question_order>
    <language><![CDATA[de]]></language>
    <scale_id><![CDATA[0]]></scale_id>
    <same_default><![CDATA[0]]></same_default>
    <relevance><![CDATA[1]]></relevance>
    <modulename/>
   </row>
   <row>
    <qid><![CDATA[21670]]></qid>
    <parent_qid><![CDATA[21249]]></parent_qid>
    <sid><![CDATA[915697]]></sid>
    <gid><![CDATA[576]]></gid>
    <type><![CDATA[T]]></type>
    <title><![CDATA[002]]></title>
    <question><![CDATA[Από τον ιστοχώρο]]></question>
    <other><![CDATA[N]]></other>
    <question_order><![CDATA[2]]></question_order>
    <language><![CDATA[el]]></language>
    <scale_id><![CDATA[0]]></scale_id>
    <same_default><![CDATA[0]]></same_default>
    <relevance><![CDATA[1]]></relevance>
    <modulename/>
   </row>
   <row>
    <qid><![CDATA[21670]]></qid>
    <parent_qid><![CDATA[21249]]></parent_qid>
    <sid><![CDATA[915697]]></sid>
    <gid><![CDATA[576]]></gid>
    <type><![CDATA[T]]></type>
    <title><![CDATA[002]]></title>
    <question><![CDATA[Project or other website]]></question>
    <other><![CDATA[N]]></other>
    <question_order><![CDATA[2]]></question_order>
    <language><![CDATA[en]]></language>
    <scale_id><![CDATA[0]]></scale_id>
    <same_default><![CDATA[0]]></same_default>
    <relevance><![CDATA[1]]></relevance>
    <modulename/>
   </row>
   <row>
    <qid><![CDATA[21671]]></qid>
    <parent_qid><![CDATA[21249]]></parent_qid>
    <sid><![CDATA[915697]]></sid>
    <gid><![CDATA[576]]></gid>
    <type><![CDATA[T]]></type>
    <title><![CDATA[003]]></title>
    <question><![CDATA[Sociale media]]></question>
    <other><![CDATA[N]]></other>
    <question_order><![CDATA[3]]></question_order>
    <language><![CDATA[nl]]></language>
    <scale_id><![CDATA[0]]></scale_id>
    <same_default><![CDATA[0]]></same_default>
    <relevance><![CDATA[1]]></relevance>
    <modulename/>
   </row>
   <row>
    <qid><![CDATA[21671]]></qid>
    <parent_qid><![CDATA[21249]]></parent_qid>
    <sid><![CDATA[915697]]></sid>
    <gid><![CDATA[576]]></gid>
    <type><![CDATA[T]]></type>
    <title><![CDATA[003]]></title>
    <question><![CDATA[Mezzi di informazione]]></question>
    <other><![CDATA[N]]></other>
    <question_order><![CDATA[3]]></question_order>
    <language><![CDATA[it]]></language>
    <scale_id><![CDATA[0]]></scale_id>
    <same_default><![CDATA[0]]></same_default>
    <relevance><![CDATA[1]]></relevance>
    <modulename/>
   </row>
   <row>
    <qid><![CDATA[21671]]></qid>
    <parent_qid><![CDATA[21249]]></parent_qid>
    <sid><![CDATA[915697]]></sid>
    <gid><![CDATA[576]]></gid>
    <type><![CDATA[T]]></type>
    <title><![CDATA[003]]></title>
    <question><![CDATA[Sabiedriskie mediji]]></question>
    <other><![CDATA[N]]></other>
    <question_order><![CDATA[3]]></question_order>
    <language><![CDATA[lv]]></language>
    <scale_id><![CDATA[0]]></scale_id>
    <same_default><![CDATA[0]]></same_default>
    <relevance><![CDATA[1]]></relevance>
    <modulename/>
   </row>
   <row>
    <qid><![CDATA[21671]]></qid>
    <parent_qid><![CDATA[21249]]></parent_qid>
    <sid><![CDATA[915697]]></sid>
    <gid><![CDATA[576]]></gid>
    <type><![CDATA[T]]></type>
    <title><![CDATA[003]]></title>
    <question><![CDATA[Social media]]></question>
    <other><![CDATA[N]]></other>
    <question_order><![CDATA[3]]></question_order>
    <language><![CDATA[ie]]></language>
    <scale_id><![CDATA[0]]></scale_id>
    <same_default><![CDATA[0]]></same_default>
    <relevance><![CDATA[1]]></relevance>
    <modulename/>
   </row>
   <row>
    <qid><![CDATA[21671]]></qid>
    <parent_qid><![CDATA[21249]]></parent_qid>
    <sid><![CDATA[915697]]></sid>
    <gid><![CDATA[576]]></gid>
    <type><![CDATA[T]]></type>
    <title><![CDATA[003]]></title>
    <question><![CDATA[Sociale medier]]></question>
    <other><![CDATA[N]]></other>
    <question_order><![CDATA[3]]></question_order>
    <language><![CDATA[da]]></language>
    <scale_id><![CDATA[0]]></scale_id>
    <same_default><![CDATA[0]]></same_default>
    <relevance><![CDATA[1]]></relevance>
    <modulename/>
   </row>
   <row>
    <qid><![CDATA[21671]]></qid>
    <parent_qid><![CDATA[21249]]></parent_qid>
    <sid><![CDATA[915697]]></sid>
    <gid><![CDATA[576]]></gid>
    <type><![CDATA[T]]></type>
    <title><![CDATA[003]]></title>
    <question><![CDATA[Médias sociaux]]></question>
    <other><![CDATA[N]]></other>
    <question_order><![CDATA[3]]></question_order>
    <language><![CDATA[fr]]></language>
    <scale_id><![CDATA[0]]></scale_id>
    <same_default><![CDATA[0]]></same_default>
    <relevance><![CDATA[1]]></relevance>
    <modulename/>
   </row>
   <row>
    <qid><![CDATA[21671]]></qid>
    <parent_qid><![CDATA[21249]]></parent_qid>
    <sid><![CDATA[915697]]></sid>
    <gid><![CDATA[576]]></gid>
    <type><![CDATA[T]]></type>
    <title><![CDATA[003]]></title>
    <question><![CDATA[Soziale Medien]]></question>
    <other><![CDATA[N]]></other>
    <question_order><![CDATA[3]]></question_order>
    <language><![CDATA[de]]></language>
    <scale_id><![CDATA[0]]></scale_id>
    <same_default><![CDATA[0]]></same_default>
    <relevance><![CDATA[1]]></relevance>
    <modulename/>
   </row>
   <row>
    <qid><![CDATA[21671]]></qid>
    <parent_qid><![CDATA[21249]]></parent_qid>
    <sid><![CDATA[915697]]></sid>
    <gid><![CDATA[576]]></gid>
    <type><![CDATA[T]]></type>
    <title><![CDATA[003]]></title>
    <question><![CDATA[Social media]]></question>
    <other><![CDATA[N]]></other>
    <question_order><![CDATA[3]]></question_order>
    <language><![CDATA[en]]></language>
    <scale_id><![CDATA[0]]></scale_id>
    <same_default><![CDATA[0]]></same_default>
    <relevance><![CDATA[1]]></relevance>
    <modulename/>
   </row>
   <row>
    <qid><![CDATA[21671]]></qid>
    <parent_qid><![CDATA[21249]]></parent_qid>
    <sid><![CDATA[915697]]></sid>
    <gid><![CDATA[576]]></gid>
    <type><![CDATA[T]]></type>
    <title><![CDATA[003]]></title>
    <question><![CDATA[Από τα Μέσα Μαζικής Δικτύωσης]]></question>
    <other><![CDATA[N]]></other>
    <question_order><![CDATA[3]]></question_order>
    <language><![CDATA[el]]></language>
    <scale_id><![CDATA[0]]></scale_id>
    <same_default><![CDATA[0]]></same_default>
    <relevance><![CDATA[1]]></relevance>
    <modulename/>
   </row>
   <row>
    <qid><![CDATA[21672]]></qid>
    <parent_qid><![CDATA[21249]]></parent_qid>
    <sid><![CDATA[915697]]></sid>
    <gid><![CDATA[576]]></gid>
    <type><![CDATA[T]]></type>
    <title><![CDATA[004]]></title>
    <question><![CDATA[Lezing]]></question>
    <other><![CDATA[N]]></other>
    <question_order><![CDATA[4]]></question_order>
    <language><![CDATA[nl]]></language>
    <scale_id><![CDATA[0]]></scale_id>
    <same_default><![CDATA[0]]></same_default>
    <relevance><![CDATA[1]]></relevance>
    <modulename/>
   </row>
   <row>
    <qid><![CDATA[21672]]></qid>
    <parent_qid><![CDATA[21249]]></parent_qid>
    <sid><![CDATA[915697]]></sid>
    <gid><![CDATA[576]]></gid>
    <type><![CDATA[T]]></type>
    <title><![CDATA[004]]></title>
    <question><![CDATA[Referāts sanāksmē]]></question>
    <other><![CDATA[N]]></other>
    <question_order><![CDATA[4]]></question_order>
    <language><![CDATA[lv]]></language>
    <scale_id><![CDATA[0]]></scale_id>
    <same_default><![CDATA[0]]></same_default>
    <relevance><![CDATA[1]]></relevance>
    <modulename/>
   </row>
   <row>
    <qid><![CDATA[21672]]></qid>
    <parent_qid><![CDATA[21249]]></parent_qid>
    <sid><![CDATA[915697]]></sid>
    <gid><![CDATA[576]]></gid>
    <type><![CDATA[T]]></type>
    <title><![CDATA[004]]></title>
    <question><![CDATA[Presentazione ad un convegno]]></question>
    <other><![CDATA[N]]></other>
    <question_order><![CDATA[4]]></question_order>
    <language><![CDATA[it]]></language>
    <scale_id><![CDATA[0]]></scale_id>
    <same_default><![CDATA[0]]></same_default>
    <relevance><![CDATA[1]]></relevance>
    <modulename/>
   </row>
   <row>
    <qid><![CDATA[21672]]></qid>
    <parent_qid><![CDATA[21249]]></parent_qid>
    <sid><![CDATA[915697]]></sid>
    <gid><![CDATA[576]]></gid>
    <type><![CDATA[T]]></type>
    <title><![CDATA[004]]></title>
    <question><![CDATA[Bei einem Vortrag]]></question>
    <other><![CDATA[N]]></other>
    <question_order><![CDATA[4]]></question_order>
    <language><![CDATA[de]]></language>
    <scale_id><![CDATA[0]]></scale_id>
    <same_default><![CDATA[0]]></same_default>
    <relevance><![CDATA[1]]></relevance>
    <modulename/>
   </row>
   <row>
    <qid><![CDATA[21672]]></qid>
    <parent_qid><![CDATA[21249]]></parent_qid>
    <sid><![CDATA[915697]]></sid>
    <gid><![CDATA[576]]></gid>
    <type><![CDATA[T]]></type>
    <title><![CDATA[004]]></title>
    <question><![CDATA[Talk at meeting]]></question>
    <other><![CDATA[N]]></other>
    <question_order><![CDATA[4]]></question_order>
    <language><![CDATA[ie]]></language>
    <scale_id><![CDATA[0]]></scale_id>
    <same_default><![CDATA[0]]></same_default>
    <relevance><![CDATA[1]]></relevance>
    <modulename/>
   </row>
   <row>
    <qid><![CDATA[21672]]></qid>
    <parent_qid><![CDATA[21249]]></parent_qid>
    <sid><![CDATA[915697]]></sid>
    <gid><![CDATA[576]]></gid>
    <type><![CDATA[T]]></type>
    <title><![CDATA[004]]></title>
    <question><![CDATA[Présentation à une réunion apicole]]></question>
    <other><![CDATA[N]]></other>
    <question_order><![CDATA[4]]></question_order>
    <language><![CDATA[fr]]></language>
    <scale_id><![CDATA[0]]></scale_id>
    <same_default><![CDATA[0]]></same_default>
    <relevance><![CDATA[1]]></relevance>
    <modulename/>
   </row>
   <row>
    <qid><![CDATA[21672]]></qid>
    <parent_qid><![CDATA[21249]]></parent_qid>
    <sid><![CDATA[915697]]></sid>
    <gid><![CDATA[576]]></gid>
    <type><![CDATA[T]]></type>
    <title><![CDATA[004]]></title>
    <question><![CDATA[Foredrag]]></question>
    <other><![CDATA[N]]></other>
    <question_order><![CDATA[4]]></question_order>
    <language><![CDATA[da]]></language>
    <scale_id><![CDATA[0]]></scale_id>
    <same_default><![CDATA[0]]></same_default>
    <relevance><![CDATA[1]]></relevance>
    <modulename/>
   </row>
   <row>
    <qid><![CDATA[21672]]></qid>
    <parent_qid><![CDATA[21249]]></parent_qid>
    <sid><![CDATA[915697]]></sid>
    <gid><![CDATA[576]]></gid>
    <type><![CDATA[T]]></type>
    <title><![CDATA[004]]></title>
    <question><![CDATA[Από ομιλία σε συνάντηση]]></question>
    <other><![CDATA[N]]></other>
    <question_order><![CDATA[4]]></question_order>
    <language><![CDATA[el]]></language>
    <scale_id><![CDATA[0]]></scale_id>
    <same_default><![CDATA[0]]></same_default>
    <relevance><![CDATA[1]]></relevance>
    <modulename/>
   </row>
   <row>
    <qid><![CDATA[21672]]></qid>
    <parent_qid><![CDATA[21249]]></parent_qid>
    <sid><![CDATA[915697]]></sid>
    <gid><![CDATA[576]]></gid>
    <type><![CDATA[T]]></type>
    <title><![CDATA[004]]></title>
    <question><![CDATA[Talk at meeting]]></question>
    <other><![CDATA[N]]></other>
    <question_order><![CDATA[4]]></question_order>
    <language><![CDATA[en]]></language>
    <scale_id><![CDATA[0]]></scale_id>
    <same_default><![CDATA[0]]></same_default>
    <relevance><![CDATA[1]]></relevance>
    <modulename/>
   </row>
   <row>
    <qid><![CDATA[21673]]></qid>
    <parent_qid><![CDATA[21249]]></parent_qid>
    <sid><![CDATA[915697]]></sid>
    <gid><![CDATA[576]]></gid>
    <type><![CDATA[T]]></type>
    <title><![CDATA[005]]></title>
    <question><![CDATA[Persoonlijk contact met de Nationale Coördinator]]></question>
    <other><![CDATA[N]]></other>
    <question_order><![CDATA[5]]></question_order>
    <language><![CDATA[nl]]></language>
    <scale_id><![CDATA[0]]></scale_id>
    <same_default><![CDATA[0]]></same_default>
    <relevance><![CDATA[1]]></relevance>
    <modulename/>
   </row>
   <row>
    <qid><![CDATA[21673]]></qid>
    <parent_qid><![CDATA[21249]]></parent_qid>
    <sid><![CDATA[915697]]></sid>
    <gid><![CDATA[576]]></gid>
    <type><![CDATA[T]]></type>
    <title><![CDATA[005]]></title>
    <question><![CDATA[Personiska komunikācija ar koordinatoru/-iem]]></question>
    <other><![CDATA[N]]></other>
    <question_order><![CDATA[5]]></question_order>
    <language><![CDATA[lv]]></language>
    <scale_id><![CDATA[0]]></scale_id>
    <same_default><![CDATA[0]]></same_default>
    <relevance><![CDATA[1]]></relevance>
    <modulename/>
   </row>
   <row>
    <qid><![CDATA[21673]]></qid>
    <parent_qid><![CDATA[21249]]></parent_qid>
    <sid><![CDATA[915697]]></sid>
    <gid><![CDATA[576]]></gid>
    <type><![CDATA[T]]></type>
    <title><![CDATA[005]]></title>
    <question><![CDATA[Tramite i coordinatori]]></question>
    <other><![CDATA[N]]></other>
    <question_order><![CDATA[5]]></question_order>
    <language><![CDATA[it]]></language>
    <scale_id><![CDATA[0]]></scale_id>
    <same_default><![CDATA[0]]></same_default>
    <relevance><![CDATA[1]]></relevance>
    <modulename/>
   </row>
   <row>
    <qid><![CDATA[21673]]></qid>
    <parent_qid><![CDATA[21249]]></parent_qid>
    <sid><![CDATA[915697]]></sid>
    <gid><![CDATA[576]]></gid>
    <type><![CDATA[T]]></type>
    <title><![CDATA[005]]></title>
    <question><![CDATA[Personal contact with coordinators]]></question>
    <other><![CDATA[N]]></other>
    <question_order><![CDATA[5]]></question_order>
    <language><![CDATA[ie]]></language>
    <scale_id><![CDATA[0]]></scale_id>
    <same_default><![CDATA[0]]></same_default>
    <relevance><![CDATA[1]]></relevance>
    <modulename/>
   </row>
   <row>
    <qid><![CDATA[21673]]></qid>
    <parent_qid><![CDATA[21249]]></parent_qid>
    <sid><![CDATA[915697]]></sid>
    <gid><![CDATA[576]]></gid>
    <type><![CDATA[T]]></type>
    <title><![CDATA[005]]></title>
    <question><![CDATA[Persönlicher Kontakt mit Koordinatoren]]></question>
    <other><![CDATA[N]]></other>
    <question_order><![CDATA[5]]></question_order>
    <language><![CDATA[de]]></language>
    <scale_id><![CDATA[0]]></scale_id>
    <same_default><![CDATA[0]]></same_default>
    <relevance><![CDATA[1]]></relevance>
    <modulename/>
   </row>
   <row>
    <qid><![CDATA[21673]]></qid>
    <parent_qid><![CDATA[21249]]></parent_qid>
    <sid><![CDATA[915697]]></sid>
    <gid><![CDATA[576]]></gid>
    <type><![CDATA[T]]></type>
    <title><![CDATA[005]]></title>
    <question><![CDATA[Προσωπική επαφή με τους συντονιστές]]></question>
    <other><![CDATA[N]]></other>
    <question_order><![CDATA[5]]></question_order>
    <language><![CDATA[el]]></language>
    <scale_id><![CDATA[0]]></scale_id>
    <same_default><![CDATA[0]]></same_default>
    <relevance><![CDATA[1]]></relevance>
    <modulename/>
   </row>
   <row>
    <qid><![CDATA[21673]]></qid>
    <parent_qid><![CDATA[21249]]></parent_qid>
    <sid><![CDATA[915697]]></sid>
    <gid><![CDATA[576]]></gid>
    <type><![CDATA[T]]></type>
    <title><![CDATA[005]]></title>
    <question><![CDATA[Personlig kontakt med koordinatorer]]></question>
    <other><![CDATA[N]]></other>
    <question_order><![CDATA[5]]></question_order>
    <language><![CDATA[da]]></language>
    <scale_id><![CDATA[0]]></scale_id>
    <same_default><![CDATA[0]]></same_default>
    <relevance><![CDATA[1]]></relevance>
    <modulename/>
   </row>
   <row>
    <qid><![CDATA[21673]]></qid>
    <parent_qid><![CDATA[21249]]></parent_qid>
    <sid><![CDATA[915697]]></sid>
    <gid><![CDATA[576]]></gid>
    <type><![CDATA[T]]></type>
    <title><![CDATA[005]]></title>
    <question><![CDATA[Personal contact with coordinators]]></question>
    <other><![CDATA[N]]></other>
    <question_order><![CDATA[5]]></question_order>
    <language><![CDATA[en]]></language>
    <scale_id><![CDATA[0]]></scale_id>
    <same_default><![CDATA[0]]></same_default>
    <relevance><![CDATA[1]]></relevance>
    <modulename/>
   </row>
   <row>
    <qid><![CDATA[21673]]></qid>
    <parent_qid><![CDATA[21249]]></parent_qid>
    <sid><![CDATA[915697]]></sid>
    <gid><![CDATA[576]]></gid>
    <type><![CDATA[T]]></type>
    <title><![CDATA[005]]></title>
    <question><![CDATA[Contact personnnel avec les coordinateurs d'INSIGNIA]]></question>
    <other><![CDATA[N]]></other>
    <question_order><![CDATA[5]]></question_order>
    <language><![CDATA[fr]]></language>
    <scale_id><![CDATA[0]]></scale_id>
    <same_default><![CDATA[0]]></same_default>
    <relevance><![CDATA[1]]></relevance>
    <modulename/>
   </row>
   <row>
    <qid><![CDATA[21674]]></qid>
    <parent_qid><![CDATA[21249]]></parent_qid>
    <sid><![CDATA[915697]]></sid>
    <gid><![CDATA[576]]></gid>
    <type><![CDATA[T]]></type>
    <title><![CDATA[006]]></title>
    <question><![CDATA[Vrienden]]></question>
    <other><![CDATA[N]]></other>
    <question_order><![CDATA[6]]></question_order>
    <language><![CDATA[nl]]></language>
    <scale_id><![CDATA[0]]></scale_id>
    <same_default><![CDATA[0]]></same_default>
    <relevance><![CDATA[1]]></relevance>
    <modulename/>
   </row>
   <row>
    <qid><![CDATA[21674]]></qid>
    <parent_qid><![CDATA[21249]]></parent_qid>
    <sid><![CDATA[915697]]></sid>
    <gid><![CDATA[576]]></gid>
    <type><![CDATA[T]]></type>
    <title><![CDATA[006]]></title>
    <question><![CDATA[Draugi]]></question>
    <other><![CDATA[N]]></other>
    <question_order><![CDATA[6]]></question_order>
    <language><![CDATA[lv]]></language>
    <scale_id><![CDATA[0]]></scale_id>
    <same_default><![CDATA[0]]></same_default>
    <relevance><![CDATA[1]]></relevance>
    <modulename/>
   </row>
   <row>
    <qid><![CDATA[21674]]></qid>
    <parent_qid><![CDATA[21249]]></parent_qid>
    <sid><![CDATA[915697]]></sid>
    <gid><![CDATA[576]]></gid>
    <type><![CDATA[T]]></type>
    <title><![CDATA[006]]></title>
    <question><![CDATA[Amici]]></question>
    <other><![CDATA[N]]></other>
    <question_order><![CDATA[6]]></question_order>
    <language><![CDATA[it]]></language>
    <scale_id><![CDATA[0]]></scale_id>
    <same_default><![CDATA[0]]></same_default>
    <relevance><![CDATA[1]]></relevance>
    <modulename/>
   </row>
   <row>
    <qid><![CDATA[21674]]></qid>
    <parent_qid><![CDATA[21249]]></parent_qid>
    <sid><![CDATA[915697]]></sid>
    <gid><![CDATA[576]]></gid>
    <type><![CDATA[T]]></type>
    <title><![CDATA[006]]></title>
    <question><![CDATA[Friends]]></question>
    <other><![CDATA[N]]></other>
    <question_order><![CDATA[6]]></question_order>
    <language><![CDATA[ie]]></language>
    <scale_id><![CDATA[0]]></scale_id>
    <same_default><![CDATA[0]]></same_default>
    <relevance><![CDATA[1]]></relevance>
    <modulename/>
   </row>
   <row>
    <qid><![CDATA[21674]]></qid>
    <parent_qid><![CDATA[21249]]></parent_qid>
    <sid><![CDATA[915697]]></sid>
    <gid><![CDATA[576]]></gid>
    <type><![CDATA[T]]></type>
    <title><![CDATA[006]]></title>
    <question><![CDATA[Über eine(n) Bekannte(n)]]></question>
    <other><![CDATA[N]]></other>
    <question_order><![CDATA[6]]></question_order>
    <language><![CDATA[de]]></language>
    <scale_id><![CDATA[0]]></scale_id>
    <same_default><![CDATA[0]]></same_default>
    <relevance><![CDATA[1]]></relevance>
    <modulename/>
   </row>
   <row>
    <qid><![CDATA[21674]]></qid>
    <parent_qid><![CDATA[21249]]></parent_qid>
    <sid><![CDATA[915697]]></sid>
    <gid><![CDATA[576]]></gid>
    <type><![CDATA[T]]></type>
    <title><![CDATA[006]]></title>
    <question><![CDATA[Gennem venner]]></question>
    <other><![CDATA[N]]></other>
    <question_order><![CDATA[6]]></question_order>
    <language><![CDATA[da]]></language>
    <scale_id><![CDATA[0]]></scale_id>
    <same_default><![CDATA[0]]></same_default>
    <relevance><![CDATA[1]]></relevance>
    <modulename/>
   </row>
   <row>
    <qid><![CDATA[21674]]></qid>
    <parent_qid><![CDATA[21249]]></parent_qid>
    <sid><![CDATA[915697]]></sid>
    <gid><![CDATA[576]]></gid>
    <type><![CDATA[T]]></type>
    <title><![CDATA[006]]></title>
    <question><![CDATA[Friends]]></question>
    <other><![CDATA[N]]></other>
    <question_order><![CDATA[6]]></question_order>
    <language><![CDATA[en]]></language>
    <scale_id><![CDATA[0]]></scale_id>
    <same_default><![CDATA[0]]></same_default>
    <relevance><![CDATA[1]]></relevance>
    <modulename/>
   </row>
   <row>
    <qid><![CDATA[21674]]></qid>
    <parent_qid><![CDATA[21249]]></parent_qid>
    <sid><![CDATA[915697]]></sid>
    <gid><![CDATA[576]]></gid>
    <type><![CDATA[T]]></type>
    <title><![CDATA[006]]></title>
    <question><![CDATA[Connaissances personnelles]]></question>
    <other><![CDATA[N]]></other>
    <question_order><![CDATA[6]]></question_order>
    <language><![CDATA[fr]]></language>
    <scale_id><![CDATA[0]]></scale_id>
    <same_default><![CDATA[0]]></same_default>
    <relevance><![CDATA[1]]></relevance>
    <modulename/>
   </row>
   <row>
    <qid><![CDATA[21674]]></qid>
    <parent_qid><![CDATA[21249]]></parent_qid>
    <sid><![CDATA[915697]]></sid>
    <gid><![CDATA[576]]></gid>
    <type><![CDATA[T]]></type>
    <title><![CDATA[006]]></title>
    <question><![CDATA[Από φίλους]]></question>
    <other><![CDATA[N]]></other>
    <question_order><![CDATA[6]]></question_order>
    <language><![CDATA[el]]></language>
    <scale_id><![CDATA[0]]></scale_id>
    <same_default><![CDATA[0]]></same_default>
    <relevance><![CDATA[1]]></relevance>
    <modulename/>
   </row>
   <row>
    <qid><![CDATA[21695]]></qid>
    <parent_qid><![CDATA[21257]]></parent_qid>
    <sid><![CDATA[915697]]></sid>
    <gid><![CDATA[576]]></gid>
    <type><![CDATA[T]]></type>
    <title><![CDATA[SQ001]]></title>
    <question><![CDATA[I want to help or enhance the environment]]></question>
    <other><![CDATA[N]]></other>
    <question_order><![CDATA[1]]></question_order>
    <language><![CDATA[en]]></language>
    <scale_id><![CDATA[0]]></scale_id>
    <same_default><![CDATA[0]]></same_default>
    <relevance><![CDATA[1]]></relevance>
    <modulename/>
   </row>
   <row>
    <qid><![CDATA[21695]]></qid>
    <parent_qid><![CDATA[21257]]></parent_qid>
    <sid><![CDATA[915697]]></sid>
    <gid><![CDATA[576]]></gid>
    <type><![CDATA[T]]></type>
    <title><![CDATA[SQ001]]></title>
    <question><![CDATA[Ich möchte allgemein und der Umwelt helfen]]></question>
    <other><![CDATA[N]]></other>
    <question_order><![CDATA[1]]></question_order>
    <language><![CDATA[de]]></language>
    <scale_id><![CDATA[0]]></scale_id>
    <same_default><![CDATA[0]]></same_default>
    <relevance><![CDATA[1]]></relevance>
    <modulename/>
   </row>
   <row>
    <qid><![CDATA[21695]]></qid>
    <parent_qid><![CDATA[21257]]></parent_qid>
    <sid><![CDATA[915697]]></sid>
    <gid><![CDATA[576]]></gid>
    <type><![CDATA[T]]></type>
    <title><![CDATA[SQ001]]></title>
    <question><![CDATA[Jeg vil gerne hjælpe miljøet]]></question>
    <other><![CDATA[N]]></other>
    <question_order><![CDATA[1]]></question_order>
    <language><![CDATA[da]]></language>
    <scale_id><![CDATA[0]]></scale_id>
    <same_default><![CDATA[0]]></same_default>
    <relevance><![CDATA[1]]></relevance>
    <modulename/>
   </row>
   <row>
    <qid><![CDATA[21695]]></qid>
    <parent_qid><![CDATA[21257]]></parent_qid>
    <sid><![CDATA[915697]]></sid>
    <gid><![CDATA[576]]></gid>
    <type><![CDATA[T]]></type>
    <title><![CDATA[SQ001]]></title>
    <question><![CDATA[Je veux aider ou améliorer l'environnement]]></question>
    <other><![CDATA[N]]></other>
    <question_order><![CDATA[1]]></question_order>
    <language><![CDATA[fr]]></language>
    <scale_id><![CDATA[0]]></scale_id>
    <same_default><![CDATA[0]]></same_default>
    <relevance><![CDATA[1]]></relevance>
    <modulename/>
   </row>
   <row>
    <qid><![CDATA[21695]]></qid>
    <parent_qid><![CDATA[21257]]></parent_qid>
    <sid><![CDATA[915697]]></sid>
    <gid><![CDATA[576]]></gid>
    <type><![CDATA[T]]></type>
    <title><![CDATA[SQ001]]></title>
    <question><![CDATA[Voglio collaborare per aiutare l'ambiente]]></question>
    <other><![CDATA[N]]></other>
    <question_order><![CDATA[1]]></question_order>
    <language><![CDATA[it]]></language>
    <scale_id><![CDATA[0]]></scale_id>
    <same_default><![CDATA[0]]></same_default>
    <relevance><![CDATA[1]]></relevance>
    <modulename/>
   </row>
   <row>
    <qid><![CDATA[21695]]></qid>
    <parent_qid><![CDATA[21257]]></parent_qid>
    <sid><![CDATA[915697]]></sid>
    <gid><![CDATA[576]]></gid>
    <type><![CDATA[T]]></type>
    <title><![CDATA[SQ001]]></title>
    <question><![CDATA[Es gribu palīdzēt vai uzlabot vidi]]></question>
    <other><![CDATA[N]]></other>
    <question_order><![CDATA[1]]></question_order>
    <language><![CDATA[lv]]></language>
    <scale_id><![CDATA[0]]></scale_id>
    <same_default><![CDATA[0]]></same_default>
    <relevance><![CDATA[1]]></relevance>
    <modulename/>
   </row>
   <row>
    <qid><![CDATA[21695]]></qid>
    <parent_qid><![CDATA[21257]]></parent_qid>
    <sid><![CDATA[915697]]></sid>
    <gid><![CDATA[576]]></gid>
    <type><![CDATA[T]]></type>
    <title><![CDATA[SQ001]]></title>
    <question><![CDATA[Θέλω να βοηθήσω το περιβάλλον]]></question>
    <other><![CDATA[N]]></other>
    <question_order><![CDATA[1]]></question_order>
    <language><![CDATA[el]]></language>
    <scale_id><![CDATA[0]]></scale_id>
    <same_default><![CDATA[0]]></same_default>
    <relevance><![CDATA[1]]></relevance>
    <modulename/>
   </row>
   <row>
    <qid><![CDATA[21695]]></qid>
    <parent_qid><![CDATA[21257]]></parent_qid>
    <sid><![CDATA[915697]]></sid>
    <gid><![CDATA[576]]></gid>
    <type><![CDATA[T]]></type>
    <title><![CDATA[SQ001]]></title>
    <question><![CDATA[I want to help or enhance the environment]]></question>
    <other><![CDATA[N]]></other>
    <question_order><![CDATA[1]]></question_order>
    <language><![CDATA[ie]]></language>
    <scale_id><![CDATA[0]]></scale_id>
    <same_default><![CDATA[0]]></same_default>
    <relevance><![CDATA[1]]></relevance>
    <modulename/>
   </row>
   <row>
    <qid><![CDATA[21695]]></qid>
    <parent_qid><![CDATA[21257]]></parent_qid>
    <sid><![CDATA[915697]]></sid>
    <gid><![CDATA[576]]></gid>
    <type><![CDATA[T]]></type>
    <title><![CDATA[SQ001]]></title>
    <question><![CDATA[Ik wil het milieu helpen of helpen verbeteren]]></question>
    <other><![CDATA[N]]></other>
    <question_order><![CDATA[1]]></question_order>
    <language><![CDATA[nl]]></language>
    <scale_id><![CDATA[0]]></scale_id>
    <same_default><![CDATA[0]]></same_default>
    <relevance><![CDATA[1]]></relevance>
    <modulename/>
   </row>
   <row>
    <qid><![CDATA[21696]]></qid>
    <parent_qid><![CDATA[21257]]></parent_qid>
    <sid><![CDATA[915697]]></sid>
    <gid><![CDATA[576]]></gid>
    <type><![CDATA[T]]></type>
    <title><![CDATA[SQ002]]></title>
    <question><![CDATA[I want to help the community]]></question>
    <other><![CDATA[N]]></other>
    <question_order><![CDATA[2]]></question_order>
    <language><![CDATA[en]]></language>
    <scale_id><![CDATA[0]]></scale_id>
    <same_default><![CDATA[0]]></same_default>
    <relevance><![CDATA[1]]></relevance>
    <modulename/>
   </row>
   <row>
    <qid><![CDATA[21696]]></qid>
    <parent_qid><![CDATA[21257]]></parent_qid>
    <sid><![CDATA[915697]]></sid>
    <gid><![CDATA[576]]></gid>
    <type><![CDATA[T]]></type>
    <title><![CDATA[SQ002]]></title>
    <question><![CDATA[Ich möchte der Gemeinschaft helfen]]></question>
    <other><![CDATA[N]]></other>
    <question_order><![CDATA[2]]></question_order>
    <language><![CDATA[de]]></language>
    <scale_id><![CDATA[0]]></scale_id>
    <same_default><![CDATA[0]]></same_default>
    <relevance><![CDATA[1]]></relevance>
    <modulename/>
   </row>
   <row>
    <qid><![CDATA[21696]]></qid>
    <parent_qid><![CDATA[21257]]></parent_qid>
    <sid><![CDATA[915697]]></sid>
    <gid><![CDATA[576]]></gid>
    <type><![CDATA[T]]></type>
    <title><![CDATA[SQ002]]></title>
    <question><![CDATA[Jeg vil gerne hjælpe samfundet]]></question>
    <other><![CDATA[N]]></other>
    <question_order><![CDATA[2]]></question_order>
    <language><![CDATA[da]]></language>
    <scale_id><![CDATA[0]]></scale_id>
    <same_default><![CDATA[0]]></same_default>
    <relevance><![CDATA[1]]></relevance>
    <modulename/>
   </row>
   <row>
    <qid><![CDATA[21696]]></qid>
    <parent_qid><![CDATA[21257]]></parent_qid>
    <sid><![CDATA[915697]]></sid>
    <gid><![CDATA[576]]></gid>
    <type><![CDATA[T]]></type>
    <title><![CDATA[SQ002]]></title>
    <question><![CDATA[Je veux aider la communauté]]></question>
    <other><![CDATA[N]]></other>
    <question_order><![CDATA[2]]></question_order>
    <language><![CDATA[fr]]></language>
    <scale_id><![CDATA[0]]></scale_id>
    <same_default><![CDATA[0]]></same_default>
    <relevance><![CDATA[1]]></relevance>
    <modulename/>
   </row>
   <row>
    <qid><![CDATA[21696]]></qid>
    <parent_qid><![CDATA[21257]]></parent_qid>
    <sid><![CDATA[915697]]></sid>
    <gid><![CDATA[576]]></gid>
    <type><![CDATA[T]]></type>
    <title><![CDATA[SQ002]]></title>
    <question><![CDATA[Θέλω να βοηθήσω την κοινωνία]]></question>
    <other><![CDATA[N]]></other>
    <question_order><![CDATA[2]]></question_order>
    <language><![CDATA[el]]></language>
    <scale_id><![CDATA[0]]></scale_id>
    <same_default><![CDATA[0]]></same_default>
    <relevance><![CDATA[1]]></relevance>
    <modulename/>
   </row>
   <row>
    <qid><![CDATA[21696]]></qid>
    <parent_qid><![CDATA[21257]]></parent_qid>
    <sid><![CDATA[915697]]></sid>
    <gid><![CDATA[576]]></gid>
    <type><![CDATA[T]]></type>
    <title><![CDATA[SQ002]]></title>
    <question><![CDATA[Voglio aiutare la società]]></question>
    <other><![CDATA[N]]></other>
    <question_order><![CDATA[2]]></question_order>
    <language><![CDATA[it]]></language>
    <scale_id><![CDATA[0]]></scale_id>
    <same_default><![CDATA[0]]></same_default>
    <relevance><![CDATA[1]]></relevance>
    <modulename/>
   </row>
   <row>
    <qid><![CDATA[21696]]></qid>
    <parent_qid><![CDATA[21257]]></parent_qid>
    <sid><![CDATA[915697]]></sid>
    <gid><![CDATA[576]]></gid>
    <type><![CDATA[T]]></type>
    <title><![CDATA[SQ002]]></title>
    <question><![CDATA[Es gribu palīdzēt kopienai]]></question>
    <other><![CDATA[N]]></other>
    <question_order><![CDATA[2]]></question_order>
    <language><![CDATA[lv]]></language>
    <scale_id><![CDATA[0]]></scale_id>
    <same_default><![CDATA[0]]></same_default>
    <relevance><![CDATA[1]]></relevance>
    <modulename/>
   </row>
   <row>
    <qid><![CDATA[21696]]></qid>
    <parent_qid><![CDATA[21257]]></parent_qid>
    <sid><![CDATA[915697]]></sid>
    <gid><![CDATA[576]]></gid>
    <type><![CDATA[T]]></type>
    <title><![CDATA[SQ002]]></title>
    <question><![CDATA[I want to help the community]]></question>
    <other><![CDATA[N]]></other>
    <question_order><![CDATA[2]]></question_order>
    <language><![CDATA[ie]]></language>
    <scale_id><![CDATA[0]]></scale_id>
    <same_default><![CDATA[0]]></same_default>
    <relevance><![CDATA[1]]></relevance>
    <modulename/>
   </row>
   <row>
    <qid><![CDATA[21696]]></qid>
    <parent_qid><![CDATA[21257]]></parent_qid>
    <sid><![CDATA[915697]]></sid>
    <gid><![CDATA[576]]></gid>
    <type><![CDATA[T]]></type>
    <title><![CDATA[SQ002]]></title>
    <question><![CDATA[Ik wil de gemeenschap helpen]]></question>
    <other><![CDATA[N]]></other>
    <question_order><![CDATA[2]]></question_order>
    <language><![CDATA[nl]]></language>
    <scale_id><![CDATA[0]]></scale_id>
    <same_default><![CDATA[0]]></same_default>
    <relevance><![CDATA[1]]></relevance>
    <modulename/>
   </row>
   <row>
    <qid><![CDATA[21697]]></qid>
    <parent_qid><![CDATA[21257]]></parent_qid>
    <sid><![CDATA[915697]]></sid>
    <gid><![CDATA[576]]></gid>
    <type><![CDATA[T]]></type>
    <title><![CDATA[SQ003]]></title>
    <question><![CDATA[I want to get outside or connect with nature]]></question>
    <other><![CDATA[N]]></other>
    <question_order><![CDATA[3]]></question_order>
    <language><![CDATA[en]]></language>
    <scale_id><![CDATA[0]]></scale_id>
    <same_default><![CDATA[0]]></same_default>
    <relevance><![CDATA[1]]></relevance>
    <modulename/>
   </row>
   <row>
    <qid><![CDATA[21697]]></qid>
    <parent_qid><![CDATA[21257]]></parent_qid>
    <sid><![CDATA[915697]]></sid>
    <gid><![CDATA[576]]></gid>
    <type><![CDATA[T]]></type>
    <title><![CDATA[SQ003]]></title>
    <question><![CDATA[Ich möchte nach draußen gehen und in der Natur sein]]></question>
    <other><![CDATA[N]]></other>
    <question_order><![CDATA[3]]></question_order>
    <language><![CDATA[de]]></language>
    <scale_id><![CDATA[0]]></scale_id>
    <same_default><![CDATA[0]]></same_default>
    <relevance><![CDATA[1]]></relevance>
    <modulename/>
   </row>
   <row>
    <qid><![CDATA[21697]]></qid>
    <parent_qid><![CDATA[21257]]></parent_qid>
    <sid><![CDATA[915697]]></sid>
    <gid><![CDATA[576]]></gid>
    <type><![CDATA[T]]></type>
    <title><![CDATA[SQ003]]></title>
    <question><![CDATA[Jeg vil gerne ud i naturen]]></question>
    <other><![CDATA[N]]></other>
    <question_order><![CDATA[3]]></question_order>
    <language><![CDATA[da]]></language>
    <scale_id><![CDATA[0]]></scale_id>
    <same_default><![CDATA[0]]></same_default>
    <relevance><![CDATA[1]]></relevance>
    <modulename/>
   </row>
   <row>
    <qid><![CDATA[21697]]></qid>
    <parent_qid><![CDATA[21257]]></parent_qid>
    <sid><![CDATA[915697]]></sid>
    <gid><![CDATA[576]]></gid>
    <type><![CDATA[T]]></type>
    <title><![CDATA[SQ003]]></title>
    <question><![CDATA[Je veux sortir ou me connecter avec la nature]]></question>
    <other><![CDATA[N]]></other>
    <question_order><![CDATA[3]]></question_order>
    <language><![CDATA[fr]]></language>
    <scale_id><![CDATA[0]]></scale_id>
    <same_default><![CDATA[0]]></same_default>
    <relevance><![CDATA[1]]></relevance>
    <modulename/>
   </row>
   <row>
    <qid><![CDATA[21697]]></qid>
    <parent_qid><![CDATA[21257]]></parent_qid>
    <sid><![CDATA[915697]]></sid>
    <gid><![CDATA[576]]></gid>
    <type><![CDATA[T]]></type>
    <title><![CDATA[SQ003]]></title>
    <question><![CDATA[Θέλω να βγαίνω στη φύση και να σχετίζομαι με τη φύση]]></question>
    <other><![CDATA[N]]></other>
    <question_order><![CDATA[3]]></question_order>
    <language><![CDATA[el]]></language>
    <scale_id><![CDATA[0]]></scale_id>
    <same_default><![CDATA[0]]></same_default>
    <relevance><![CDATA[1]]></relevance>
    <modulename/>
   </row>
   <row>
    <qid><![CDATA[21697]]></qid>
    <parent_qid><![CDATA[21257]]></parent_qid>
    <sid><![CDATA[915697]]></sid>
    <gid><![CDATA[576]]></gid>
    <type><![CDATA[T]]></type>
    <title><![CDATA[SQ003]]></title>
    <question><![CDATA[I want to get outside or connect with nature]]></question>
    <other><![CDATA[N]]></other>
    <question_order><![CDATA[3]]></question_order>
    <language><![CDATA[ie]]></language>
    <scale_id><![CDATA[0]]></scale_id>
    <same_default><![CDATA[0]]></same_default>
    <relevance><![CDATA[1]]></relevance>
    <modulename/>
   </row>
   <row>
    <qid><![CDATA[21697]]></qid>
    <parent_qid><![CDATA[21257]]></parent_qid>
    <sid><![CDATA[915697]]></sid>
    <gid><![CDATA[576]]></gid>
    <type><![CDATA[T]]></type>
    <title><![CDATA[SQ003]]></title>
    <question><![CDATA[Voglio uscire/essere più in contatto con la natura]]></question>
    <other><![CDATA[N]]></other>
    <question_order><![CDATA[3]]></question_order>
    <language><![CDATA[it]]></language>
    <scale_id><![CDATA[0]]></scale_id>
    <same_default><![CDATA[0]]></same_default>
    <relevance><![CDATA[1]]></relevance>
    <modulename/>
   </row>
   <row>
    <qid><![CDATA[21697]]></qid>
    <parent_qid><![CDATA[21257]]></parent_qid>
    <sid><![CDATA[915697]]></sid>
    <gid><![CDATA[576]]></gid>
    <type><![CDATA[T]]></type>
    <title><![CDATA[SQ003]]></title>
    <question><![CDATA[Es gribu iziet ārpus mājas vai būt saistīts ar dabu]]></question>
    <other><![CDATA[N]]></other>
    <question_order><![CDATA[3]]></question_order>
    <language><![CDATA[lv]]></language>
    <scale_id><![CDATA[0]]></scale_id>
    <same_default><![CDATA[0]]></same_default>
    <relevance><![CDATA[1]]></relevance>
    <modulename/>
   </row>
   <row>
    <qid><![CDATA[21697]]></qid>
    <parent_qid><![CDATA[21257]]></parent_qid>
    <sid><![CDATA[915697]]></sid>
    <gid><![CDATA[576]]></gid>
    <type><![CDATA[T]]></type>
    <title><![CDATA[SQ003]]></title>
    <question><![CDATA[Ik wil vebrinding voelen met de natuur]]></question>
    <other><![CDATA[N]]></other>
    <question_order><![CDATA[3]]></question_order>
    <language><![CDATA[nl]]></language>
    <scale_id><![CDATA[0]]></scale_id>
    <same_default><![CDATA[0]]></same_default>
    <relevance><![CDATA[1]]></relevance>
    <modulename/>
   </row>
   <row>
    <qid><![CDATA[21698]]></qid>
    <parent_qid><![CDATA[21257]]></parent_qid>
    <sid><![CDATA[915697]]></sid>
    <gid><![CDATA[576]]></gid>
    <type><![CDATA[T]]></type>
    <title><![CDATA[SQ004]]></title>
    <question><![CDATA[I want to contribute to scientific knowledge]]></question>
    <other><![CDATA[N]]></other>
    <question_order><![CDATA[4]]></question_order>
    <language><![CDATA[en]]></language>
    <scale_id><![CDATA[0]]></scale_id>
    <same_default><![CDATA[0]]></same_default>
    <relevance><![CDATA[1]]></relevance>
    <modulename/>
   </row>
   <row>
    <qid><![CDATA[21698]]></qid>
    <parent_qid><![CDATA[21257]]></parent_qid>
    <sid><![CDATA[915697]]></sid>
    <gid><![CDATA[576]]></gid>
    <type><![CDATA[T]]></type>
    <title><![CDATA[SQ004]]></title>
    <question><![CDATA[Ich möchte etwas für die Wissenschaft beitragen]]></question>
    <other><![CDATA[N]]></other>
    <question_order><![CDATA[4]]></question_order>
    <language><![CDATA[de]]></language>
    <scale_id><![CDATA[0]]></scale_id>
    <same_default><![CDATA[0]]></same_default>
    <relevance><![CDATA[1]]></relevance>
    <modulename/>
   </row>
   <row>
    <qid><![CDATA[21698]]></qid>
    <parent_qid><![CDATA[21257]]></parent_qid>
    <sid><![CDATA[915697]]></sid>
    <gid><![CDATA[576]]></gid>
    <type><![CDATA[T]]></type>
    <title><![CDATA[SQ004]]></title>
    <question><![CDATA[Jeg vil gerne hjælpe videnskaben]]></question>
    <other><![CDATA[N]]></other>
    <question_order><![CDATA[4]]></question_order>
    <language><![CDATA[da]]></language>
    <scale_id><![CDATA[0]]></scale_id>
    <same_default><![CDATA[0]]></same_default>
    <relevance><![CDATA[1]]></relevance>
    <modulename/>
   </row>
   <row>
    <qid><![CDATA[21698]]></qid>
    <parent_qid><![CDATA[21257]]></parent_qid>
    <sid><![CDATA[915697]]></sid>
    <gid><![CDATA[576]]></gid>
    <type><![CDATA[T]]></type>
    <title><![CDATA[SQ004]]></title>
    <question><![CDATA[Je veux contribuer aux connaissances scientifiques]]></question>
    <other><![CDATA[N]]></other>
    <question_order><![CDATA[4]]></question_order>
    <language><![CDATA[fr]]></language>
    <scale_id><![CDATA[0]]></scale_id>
    <same_default><![CDATA[0]]></same_default>
    <relevance><![CDATA[1]]></relevance>
    <modulename/>
   </row>
   <row>
    <qid><![CDATA[21698]]></qid>
    <parent_qid><![CDATA[21257]]></parent_qid>
    <sid><![CDATA[915697]]></sid>
    <gid><![CDATA[576]]></gid>
    <type><![CDATA[T]]></type>
    <title><![CDATA[SQ004]]></title>
    <question><![CDATA[Θέλω να συνυσφέρω στην επιστημονική γνώση]]></question>
    <other><![CDATA[N]]></other>
    <question_order><![CDATA[4]]></question_order>
    <language><![CDATA[el]]></language>
    <scale_id><![CDATA[0]]></scale_id>
    <same_default><![CDATA[0]]></same_default>
    <relevance><![CDATA[1]]></relevance>
    <modulename/>
   </row>
   <row>
    <qid><![CDATA[21698]]></qid>
    <parent_qid><![CDATA[21257]]></parent_qid>
    <sid><![CDATA[915697]]></sid>
    <gid><![CDATA[576]]></gid>
    <type><![CDATA[T]]></type>
    <title><![CDATA[SQ004]]></title>
    <question><![CDATA[I want to contribute to scientific knowledge]]></question>
    <other><![CDATA[N]]></other>
    <question_order><![CDATA[4]]></question_order>
    <language><![CDATA[ie]]></language>
    <scale_id><![CDATA[0]]></scale_id>
    <same_default><![CDATA[0]]></same_default>
    <relevance><![CDATA[1]]></relevance>
    <modulename/>
   </row>
   <row>
    <qid><![CDATA[21698]]></qid>
    <parent_qid><![CDATA[21257]]></parent_qid>
    <sid><![CDATA[915697]]></sid>
    <gid><![CDATA[576]]></gid>
    <type><![CDATA[T]]></type>
    <title><![CDATA[SQ004]]></title>
    <question><![CDATA[Ik wil bijdragen aan wetenschappelijke kennis]]></question>
    <other><![CDATA[N]]></other>
    <question_order><![CDATA[4]]></question_order>
    <language><![CDATA[nl]]></language>
    <scale_id><![CDATA[0]]></scale_id>
    <same_default><![CDATA[0]]></same_default>
    <relevance><![CDATA[1]]></relevance>
    <modulename/>
   </row>
   <row>
    <qid><![CDATA[21698]]></qid>
    <parent_qid><![CDATA[21257]]></parent_qid>
    <sid><![CDATA[915697]]></sid>
    <gid><![CDATA[576]]></gid>
    <type><![CDATA[T]]></type>
    <title><![CDATA[SQ004]]></title>
    <question><![CDATA[Voglio contribuire alle conoscenze scientifiche]]></question>
    <other><![CDATA[N]]></other>
    <question_order><![CDATA[4]]></question_order>
    <language><![CDATA[it]]></language>
    <scale_id><![CDATA[0]]></scale_id>
    <same_default><![CDATA[0]]></same_default>
    <relevance><![CDATA[1]]></relevance>
    <modulename/>
   </row>
   <row>
    <qid><![CDATA[21698]]></qid>
    <parent_qid><![CDATA[21257]]></parent_qid>
    <sid><![CDATA[915697]]></sid>
    <gid><![CDATA[576]]></gid>
    <type><![CDATA[T]]></type>
    <title><![CDATA[SQ004]]></title>
    <question><![CDATA[Es gribu dot savu pienesumu zināšanām, kas balstītas uz pētniecību]]></question>
    <other><![CDATA[N]]></other>
    <question_order><![CDATA[4]]></question_order>
    <language><![CDATA[lv]]></language>
    <scale_id><![CDATA[0]]></scale_id>
    <same_default><![CDATA[0]]></same_default>
    <relevance><![CDATA[1]]></relevance>
    <modulename/>
   </row>
   <row>
    <qid><![CDATA[21699]]></qid>
    <parent_qid><![CDATA[21257]]></parent_qid>
    <sid><![CDATA[915697]]></sid>
    <gid><![CDATA[576]]></gid>
    <type><![CDATA[T]]></type>
    <title><![CDATA[SQ005]]></title>
    <question><![CDATA[I want to learn more about honey bees]]></question>
    <other><![CDATA[N]]></other>
    <question_order><![CDATA[5]]></question_order>
    <language><![CDATA[en]]></language>
    <scale_id><![CDATA[0]]></scale_id>
    <same_default><![CDATA[0]]></same_default>
    <relevance><![CDATA[1]]></relevance>
    <modulename/>
   </row>
   <row>
    <qid><![CDATA[21699]]></qid>
    <parent_qid><![CDATA[21257]]></parent_qid>
    <sid><![CDATA[915697]]></sid>
    <gid><![CDATA[576]]></gid>
    <type><![CDATA[T]]></type>
    <title><![CDATA[SQ005]]></title>
    <question><![CDATA[Ich möchte mehr über Honigbienen lernen]]></question>
    <other><![CDATA[N]]></other>
    <question_order><![CDATA[5]]></question_order>
    <language><![CDATA[de]]></language>
    <scale_id><![CDATA[0]]></scale_id>
    <same_default><![CDATA[0]]></same_default>
    <relevance><![CDATA[1]]></relevance>
    <modulename/>
   </row>
   <row>
    <qid><![CDATA[21699]]></qid>
    <parent_qid><![CDATA[21257]]></parent_qid>
    <sid><![CDATA[915697]]></sid>
    <gid><![CDATA[576]]></gid>
    <type><![CDATA[T]]></type>
    <title><![CDATA[SQ005]]></title>
    <question><![CDATA[Jeg vil gerne lære mere om bier]]></question>
    <other><![CDATA[N]]></other>
    <question_order><![CDATA[5]]></question_order>
    <language><![CDATA[da]]></language>
    <scale_id><![CDATA[0]]></scale_id>
    <same_default><![CDATA[0]]></same_default>
    <relevance><![CDATA[1]]></relevance>
    <modulename/>
   </row>
   <row>
    <qid><![CDATA[21699]]></qid>
    <parent_qid><![CDATA[21257]]></parent_qid>
    <sid><![CDATA[915697]]></sid>
    <gid><![CDATA[576]]></gid>
    <type><![CDATA[T]]></type>
    <title><![CDATA[SQ005]]></title>
    <question><![CDATA[Voglio conoscere di più sulle api]]></question>
    <other><![CDATA[N]]></other>
    <question_order><![CDATA[5]]></question_order>
    <language><![CDATA[it]]></language>
    <scale_id><![CDATA[0]]></scale_id>
    <same_default><![CDATA[0]]></same_default>
    <relevance><![CDATA[1]]></relevance>
    <modulename/>
   </row>
   <row>
    <qid><![CDATA[21699]]></qid>
    <parent_qid><![CDATA[21257]]></parent_qid>
    <sid><![CDATA[915697]]></sid>
    <gid><![CDATA[576]]></gid>
    <type><![CDATA[T]]></type>
    <title><![CDATA[SQ005]]></title>
    <question><![CDATA[Θέλω να μάθω περισσότερα για τις μέλισσες]]></question>
    <other><![CDATA[N]]></other>
    <question_order><![CDATA[5]]></question_order>
    <language><![CDATA[el]]></language>
    <scale_id><![CDATA[0]]></scale_id>
    <same_default><![CDATA[0]]></same_default>
    <relevance><![CDATA[1]]></relevance>
    <modulename/>
   </row>
   <row>
    <qid><![CDATA[21699]]></qid>
    <parent_qid><![CDATA[21257]]></parent_qid>
    <sid><![CDATA[915697]]></sid>
    <gid><![CDATA[576]]></gid>
    <type><![CDATA[T]]></type>
    <title><![CDATA[SQ005]]></title>
    <question><![CDATA[Ik wil meer leren over de honingbij]]></question>
    <other><![CDATA[N]]></other>
    <question_order><![CDATA[5]]></question_order>
    <language><![CDATA[nl]]></language>
    <scale_id><![CDATA[0]]></scale_id>
    <same_default><![CDATA[0]]></same_default>
    <relevance><![CDATA[1]]></relevance>
    <modulename/>
   </row>
   <row>
    <qid><![CDATA[21699]]></qid>
    <parent_qid><![CDATA[21257]]></parent_qid>
    <sid><![CDATA[915697]]></sid>
    <gid><![CDATA[576]]></gid>
    <type><![CDATA[T]]></type>
    <title><![CDATA[SQ005]]></title>
    <question><![CDATA[I want to learn more about honey bees]]></question>
    <other><![CDATA[N]]></other>
    <question_order><![CDATA[5]]></question_order>
    <language><![CDATA[ie]]></language>
    <scale_id><![CDATA[0]]></scale_id>
    <same_default><![CDATA[0]]></same_default>
    <relevance><![CDATA[1]]></relevance>
    <modulename/>
   </row>
   <row>
    <qid><![CDATA[21699]]></qid>
    <parent_qid><![CDATA[21257]]></parent_qid>
    <sid><![CDATA[915697]]></sid>
    <gid><![CDATA[576]]></gid>
    <type><![CDATA[T]]></type>
    <title><![CDATA[SQ005]]></title>
    <question><![CDATA[Es gribu uzzināt vairāk par medus biti]]></question>
    <other><![CDATA[N]]></other>
    <question_order><![CDATA[5]]></question_order>
    <language><![CDATA[lv]]></language>
    <scale_id><![CDATA[0]]></scale_id>
    <same_default><![CDATA[0]]></same_default>
    <relevance><![CDATA[1]]></relevance>
    <modulename/>
   </row>
   <row>
    <qid><![CDATA[21699]]></qid>
    <parent_qid><![CDATA[21257]]></parent_qid>
    <sid><![CDATA[915697]]></sid>
    <gid><![CDATA[576]]></gid>
    <type><![CDATA[T]]></type>
    <title><![CDATA[SQ005]]></title>
    <question><![CDATA[Je veux en savoir plus sur les abeilles mellifères]]></question>
    <other><![CDATA[N]]></other>
    <question_order><![CDATA[5]]></question_order>
    <language><![CDATA[fr]]></language>
    <scale_id><![CDATA[0]]></scale_id>
    <same_default><![CDATA[0]]></same_default>
    <relevance><![CDATA[1]]></relevance>
    <modulename/>
   </row>
   <row>
    <qid><![CDATA[21700]]></qid>
    <parent_qid><![CDATA[21257]]></parent_qid>
    <sid><![CDATA[915697]]></sid>
    <gid><![CDATA[576]]></gid>
    <type><![CDATA[T]]></type>
    <title><![CDATA[SQ006]]></title>
    <question><![CDATA[I want to do something physically active]]></question>
    <other><![CDATA[N]]></other>
    <question_order><![CDATA[6]]></question_order>
    <language><![CDATA[en]]></language>
    <scale_id><![CDATA[0]]></scale_id>
    <same_default><![CDATA[0]]></same_default>
    <relevance><![CDATA[1]]></relevance>
    <modulename/>
   </row>
   <row>
    <qid><![CDATA[21700]]></qid>
    <parent_qid><![CDATA[21257]]></parent_qid>
    <sid><![CDATA[915697]]></sid>
    <gid><![CDATA[576]]></gid>
    <type><![CDATA[T]]></type>
    <title><![CDATA[SQ006]]></title>
    <question><![CDATA[Ich möchte etwas körperlich aktives tun]]></question>
    <other><![CDATA[N]]></other>
    <question_order><![CDATA[6]]></question_order>
    <language><![CDATA[de]]></language>
    <scale_id><![CDATA[0]]></scale_id>
    <same_default><![CDATA[0]]></same_default>
    <relevance><![CDATA[1]]></relevance>
    <modulename/>
   </row>
   <row>
    <qid><![CDATA[21700]]></qid>
    <parent_qid><![CDATA[21257]]></parent_qid>
    <sid><![CDATA[915697]]></sid>
    <gid><![CDATA[576]]></gid>
    <type><![CDATA[T]]></type>
    <title><![CDATA[SQ006]]></title>
    <question><![CDATA[Jeg vil gerne lave noget fysisk aktivt]]></question>
    <other><![CDATA[N]]></other>
    <question_order><![CDATA[6]]></question_order>
    <language><![CDATA[da]]></language>
    <scale_id><![CDATA[0]]></scale_id>
    <same_default><![CDATA[0]]></same_default>
    <relevance><![CDATA[1]]></relevance>
    <modulename/>
   </row>
   <row>
    <qid><![CDATA[21700]]></qid>
    <parent_qid><![CDATA[21257]]></parent_qid>
    <sid><![CDATA[915697]]></sid>
    <gid><![CDATA[576]]></gid>
    <type><![CDATA[T]]></type>
    <title><![CDATA[SQ006]]></title>
    <question><![CDATA[Θέλω να κάνω κάτι με φυσική άσκηση]]></question>
    <other><![CDATA[N]]></other>
    <question_order><![CDATA[6]]></question_order>
    <language><![CDATA[el]]></language>
    <scale_id><![CDATA[0]]></scale_id>
    <same_default><![CDATA[0]]></same_default>
    <relevance><![CDATA[1]]></relevance>
    <modulename/>
   </row>
   <row>
    <qid><![CDATA[21700]]></qid>
    <parent_qid><![CDATA[21257]]></parent_qid>
    <sid><![CDATA[915697]]></sid>
    <gid><![CDATA[576]]></gid>
    <type><![CDATA[T]]></type>
    <title><![CDATA[SQ006]]></title>
    <question><![CDATA[I want to do something physically active]]></question>
    <other><![CDATA[N]]></other>
    <question_order><![CDATA[6]]></question_order>
    <language><![CDATA[ie]]></language>
    <scale_id><![CDATA[0]]></scale_id>
    <same_default><![CDATA[0]]></same_default>
    <relevance><![CDATA[1]]></relevance>
    <modulename/>
   </row>
   <row>
    <qid><![CDATA[21700]]></qid>
    <parent_qid><![CDATA[21257]]></parent_qid>
    <sid><![CDATA[915697]]></sid>
    <gid><![CDATA[576]]></gid>
    <type><![CDATA[T]]></type>
    <title><![CDATA[SQ006]]></title>
    <question><![CDATA[Es gribu darīt kaut ko fiziski aktīvu]]></question>
    <other><![CDATA[N]]></other>
    <question_order><![CDATA[6]]></question_order>
    <language><![CDATA[lv]]></language>
    <scale_id><![CDATA[0]]></scale_id>
    <same_default><![CDATA[0]]></same_default>
    <relevance><![CDATA[1]]></relevance>
    <modulename/>
   </row>
   <row>
    <qid><![CDATA[21700]]></qid>
    <parent_qid><![CDATA[21257]]></parent_qid>
    <sid><![CDATA[915697]]></sid>
    <gid><![CDATA[576]]></gid>
    <type><![CDATA[T]]></type>
    <title><![CDATA[SQ006]]></title>
    <question><![CDATA[Je veux faire quelque chose de physiquement actif]]></question>
    <other><![CDATA[N]]></other>
    <question_order><![CDATA[6]]></question_order>
    <language><![CDATA[fr]]></language>
    <scale_id><![CDATA[0]]></scale_id>
    <same_default><![CDATA[0]]></same_default>
    <relevance><![CDATA[1]]></relevance>
    <modulename/>
   </row>
   <row>
    <qid><![CDATA[21700]]></qid>
    <parent_qid><![CDATA[21257]]></parent_qid>
    <sid><![CDATA[915697]]></sid>
    <gid><![CDATA[576]]></gid>
    <type><![CDATA[T]]></type>
    <title><![CDATA[SQ006]]></title>
    <question><![CDATA[Voglio fare esercizio fisico]]></question>
    <other><![CDATA[N]]></other>
    <question_order><![CDATA[6]]></question_order>
    <language><![CDATA[it]]></language>
    <scale_id><![CDATA[0]]></scale_id>
    <same_default><![CDATA[0]]></same_default>
    <relevance><![CDATA[1]]></relevance>
    <modulename/>
   </row>
   <row>
    <qid><![CDATA[21700]]></qid>
    <parent_qid><![CDATA[21257]]></parent_qid>
    <sid><![CDATA[915697]]></sid>
    <gid><![CDATA[576]]></gid>
    <type><![CDATA[T]]></type>
    <title><![CDATA[SQ006]]></title>
    <question><![CDATA[Ik wil fysieke activiteit uitvoeren]]></question>
    <other><![CDATA[N]]></other>
    <question_order><![CDATA[6]]></question_order>
    <language><![CDATA[nl]]></language>
    <scale_id><![CDATA[0]]></scale_id>
    <same_default><![CDATA[0]]></same_default>
    <relevance><![CDATA[1]]></relevance>
    <modulename/>
   </row>
   <row>
    <qid><![CDATA[21701]]></qid>
    <parent_qid><![CDATA[21257]]></parent_qid>
    <sid><![CDATA[915697]]></sid>
    <gid><![CDATA[576]]></gid>
    <type><![CDATA[T]]></type>
    <title><![CDATA[SQ007]]></title>
    <question><![CDATA[I want to learn skills or new knowledge]]></question>
    <other><![CDATA[N]]></other>
    <question_order><![CDATA[7]]></question_order>
    <language><![CDATA[en]]></language>
    <scale_id><![CDATA[0]]></scale_id>
    <same_default><![CDATA[0]]></same_default>
    <relevance><![CDATA[1]]></relevance>
    <modulename/>
   </row>
   <row>
    <qid><![CDATA[21701]]></qid>
    <parent_qid><![CDATA[21257]]></parent_qid>
    <sid><![CDATA[915697]]></sid>
    <gid><![CDATA[576]]></gid>
    <type><![CDATA[T]]></type>
    <title><![CDATA[SQ007]]></title>
    <question><![CDATA[Ich möchte mir neues Wissen und neue Fähigkeiten aneignen]]></question>
    <other><![CDATA[N]]></other>
    <question_order><![CDATA[7]]></question_order>
    <language><![CDATA[de]]></language>
    <scale_id><![CDATA[0]]></scale_id>
    <same_default><![CDATA[0]]></same_default>
    <relevance><![CDATA[1]]></relevance>
    <modulename/>
   </row>
   <row>
    <qid><![CDATA[21701]]></qid>
    <parent_qid><![CDATA[21257]]></parent_qid>
    <sid><![CDATA[915697]]></sid>
    <gid><![CDATA[576]]></gid>
    <type><![CDATA[T]]></type>
    <title><![CDATA[SQ007]]></title>
    <question><![CDATA[Jeg vil gerne lære nye ting eller ny viden]]></question>
    <other><![CDATA[N]]></other>
    <question_order><![CDATA[7]]></question_order>
    <language><![CDATA[da]]></language>
    <scale_id><![CDATA[0]]></scale_id>
    <same_default><![CDATA[0]]></same_default>
    <relevance><![CDATA[1]]></relevance>
    <modulename/>
   </row>
   <row>
    <qid><![CDATA[21701]]></qid>
    <parent_qid><![CDATA[21257]]></parent_qid>
    <sid><![CDATA[915697]]></sid>
    <gid><![CDATA[576]]></gid>
    <type><![CDATA[T]]></type>
    <title><![CDATA[SQ007]]></title>
    <question><![CDATA[I want to learn skills or new knowledge]]></question>
    <other><![CDATA[N]]></other>
    <question_order><![CDATA[7]]></question_order>
    <language><![CDATA[ie]]></language>
    <scale_id><![CDATA[0]]></scale_id>
    <same_default><![CDATA[0]]></same_default>
    <relevance><![CDATA[1]]></relevance>
    <modulename/>
   </row>
   <row>
    <qid><![CDATA[21701]]></qid>
    <parent_qid><![CDATA[21257]]></parent_qid>
    <sid><![CDATA[915697]]></sid>
    <gid><![CDATA[576]]></gid>
    <type><![CDATA[T]]></type>
    <title><![CDATA[SQ007]]></title>
    <question><![CDATA[Es gribu iemācīties prasmes un jaunas zināšanas]]></question>
    <other><![CDATA[N]]></other>
    <question_order><![CDATA[7]]></question_order>
    <language><![CDATA[lv]]></language>
    <scale_id><![CDATA[0]]></scale_id>
    <same_default><![CDATA[0]]></same_default>
    <relevance><![CDATA[1]]></relevance>
    <modulename/>
   </row>
   <row>
    <qid><![CDATA[21701]]></qid>
    <parent_qid><![CDATA[21257]]></parent_qid>
    <sid><![CDATA[915697]]></sid>
    <gid><![CDATA[576]]></gid>
    <type><![CDATA[T]]></type>
    <title><![CDATA[SQ007]]></title>
    <question><![CDATA[Je veux acquérir des compétences ou de nouvelles connaissances]]></question>
    <other><![CDATA[N]]></other>
    <question_order><![CDATA[7]]></question_order>
    <language><![CDATA[fr]]></language>
    <scale_id><![CDATA[0]]></scale_id>
    <same_default><![CDATA[0]]></same_default>
    <relevance><![CDATA[1]]></relevance>
    <modulename/>
   </row>
   <row>
    <qid><![CDATA[21701]]></qid>
    <parent_qid><![CDATA[21257]]></parent_qid>
    <sid><![CDATA[915697]]></sid>
    <gid><![CDATA[576]]></gid>
    <type><![CDATA[T]]></type>
    <title><![CDATA[SQ007]]></title>
    <question><![CDATA[Voglio iimparare nuove cose]]></question>
    <other><![CDATA[N]]></other>
    <question_order><![CDATA[7]]></question_order>
    <language><![CDATA[it]]></language>
    <scale_id><![CDATA[0]]></scale_id>
    <same_default><![CDATA[0]]></same_default>
    <relevance><![CDATA[1]]></relevance>
    <modulename/>
   </row>
   <row>
    <qid><![CDATA[21701]]></qid>
    <parent_qid><![CDATA[21257]]></parent_qid>
    <sid><![CDATA[915697]]></sid>
    <gid><![CDATA[576]]></gid>
    <type><![CDATA[T]]></type>
    <title><![CDATA[SQ007]]></title>
    <question><![CDATA[Θέλω να αποκτήσω νέα προσόντα]]></question>
    <other><![CDATA[N]]></other>
    <question_order><![CDATA[7]]></question_order>
    <language><![CDATA[el]]></language>
    <scale_id><![CDATA[0]]></scale_id>
    <same_default><![CDATA[0]]></same_default>
    <relevance><![CDATA[1]]></relevance>
    <modulename/>
   </row>
   <row>
    <qid><![CDATA[21701]]></qid>
    <parent_qid><![CDATA[21257]]></parent_qid>
    <sid><![CDATA[915697]]></sid>
    <gid><![CDATA[576]]></gid>
    <type><![CDATA[T]]></type>
    <title><![CDATA[SQ007]]></title>
    <question><![CDATA[Ik wil nieuwe vaardigheden of kennis opdoen]]></question>
    <other><![CDATA[N]]></other>
    <question_order><![CDATA[7]]></question_order>
    <language><![CDATA[nl]]></language>
    <scale_id><![CDATA[0]]></scale_id>
    <same_default><![CDATA[0]]></same_default>
    <relevance><![CDATA[1]]></relevance>
    <modulename/>
   </row>
   <row>
    <qid><![CDATA[21702]]></qid>
    <parent_qid><![CDATA[21257]]></parent_qid>
    <sid><![CDATA[915697]]></sid>
    <gid><![CDATA[576]]></gid>
    <type><![CDATA[T]]></type>
    <title><![CDATA[SQ008]]></title>
    <question><![CDATA[I want to have fun]]></question>
    <other><![CDATA[N]]></other>
    <question_order><![CDATA[8]]></question_order>
    <language><![CDATA[en]]></language>
    <scale_id><![CDATA[0]]></scale_id>
    <same_default><![CDATA[0]]></same_default>
    <relevance><![CDATA[1]]></relevance>
    <modulename/>
   </row>
   <row>
    <qid><![CDATA[21702]]></qid>
    <parent_qid><![CDATA[21257]]></parent_qid>
    <sid><![CDATA[915697]]></sid>
    <gid><![CDATA[576]]></gid>
    <type><![CDATA[T]]></type>
    <title><![CDATA[SQ008]]></title>
    <question><![CDATA[Ich möchte Spaß haben]]></question>
    <other><![CDATA[N]]></other>
    <question_order><![CDATA[8]]></question_order>
    <language><![CDATA[de]]></language>
    <scale_id><![CDATA[0]]></scale_id>
    <same_default><![CDATA[0]]></same_default>
    <relevance><![CDATA[1]]></relevance>
    <modulename/>
   </row>
   <row>
    <qid><![CDATA[21702]]></qid>
    <parent_qid><![CDATA[21257]]></parent_qid>
    <sid><![CDATA[915697]]></sid>
    <gid><![CDATA[576]]></gid>
    <type><![CDATA[T]]></type>
    <title><![CDATA[SQ008]]></title>
    <question><![CDATA[Jeg vil have det sjovt]]></question>
    <other><![CDATA[N]]></other>
    <question_order><![CDATA[8]]></question_order>
    <language><![CDATA[da]]></language>
    <scale_id><![CDATA[0]]></scale_id>
    <same_default><![CDATA[0]]></same_default>
    <relevance><![CDATA[1]]></relevance>
    <modulename/>
   </row>
   <row>
    <qid><![CDATA[21702]]></qid>
    <parent_qid><![CDATA[21257]]></parent_qid>
    <sid><![CDATA[915697]]></sid>
    <gid><![CDATA[576]]></gid>
    <type><![CDATA[T]]></type>
    <title><![CDATA[SQ008]]></title>
    <question><![CDATA[Es gribu izklaidēties]]></question>
    <other><![CDATA[N]]></other>
    <question_order><![CDATA[8]]></question_order>
    <language><![CDATA[lv]]></language>
    <scale_id><![CDATA[0]]></scale_id>
    <same_default><![CDATA[0]]></same_default>
    <relevance><![CDATA[1]]></relevance>
    <modulename/>
   </row>
   <row>
    <qid><![CDATA[21702]]></qid>
    <parent_qid><![CDATA[21257]]></parent_qid>
    <sid><![CDATA[915697]]></sid>
    <gid><![CDATA[576]]></gid>
    <type><![CDATA[T]]></type>
    <title><![CDATA[SQ008]]></title>
    <question><![CDATA[Je veux m'amuser]]></question>
    <other><![CDATA[N]]></other>
    <question_order><![CDATA[8]]></question_order>
    <language><![CDATA[fr]]></language>
    <scale_id><![CDATA[0]]></scale_id>
    <same_default><![CDATA[0]]></same_default>
    <relevance><![CDATA[1]]></relevance>
    <modulename/>
   </row>
   <row>
    <qid><![CDATA[21702]]></qid>
    <parent_qid><![CDATA[21257]]></parent_qid>
    <sid><![CDATA[915697]]></sid>
    <gid><![CDATA[576]]></gid>
    <type><![CDATA[T]]></type>
    <title><![CDATA[SQ008]]></title>
    <question><![CDATA[I want to have fun]]></question>
    <other><![CDATA[N]]></other>
    <question_order><![CDATA[8]]></question_order>
    <language><![CDATA[ie]]></language>
    <scale_id><![CDATA[0]]></scale_id>
    <same_default><![CDATA[0]]></same_default>
    <relevance><![CDATA[1]]></relevance>
    <modulename/>
   </row>
   <row>
    <qid><![CDATA[21702]]></qid>
    <parent_qid><![CDATA[21257]]></parent_qid>
    <sid><![CDATA[915697]]></sid>
    <gid><![CDATA[576]]></gid>
    <type><![CDATA[T]]></type>
    <title><![CDATA[SQ008]]></title>
    <question><![CDATA[Voglio divertirmi]]></question>
    <other><![CDATA[N]]></other>
    <question_order><![CDATA[8]]></question_order>
    <language><![CDATA[it]]></language>
    <scale_id><![CDATA[0]]></scale_id>
    <same_default><![CDATA[0]]></same_default>
    <relevance><![CDATA[1]]></relevance>
    <modulename/>
   </row>
   <row>
    <qid><![CDATA[21702]]></qid>
    <parent_qid><![CDATA[21257]]></parent_qid>
    <sid><![CDATA[915697]]></sid>
    <gid><![CDATA[576]]></gid>
    <type><![CDATA[T]]></type>
    <title><![CDATA[SQ008]]></title>
    <question><![CDATA[Θέλω να διασκεδάσω]]></question>
    <other><![CDATA[N]]></other>
    <question_order><![CDATA[8]]></question_order>
    <language><![CDATA[el]]></language>
    <scale_id><![CDATA[0]]></scale_id>
    <same_default><![CDATA[0]]></same_default>
    <relevance><![CDATA[1]]></relevance>
    <modulename/>
   </row>
   <row>
    <qid><![CDATA[21702]]></qid>
    <parent_qid><![CDATA[21257]]></parent_qid>
    <sid><![CDATA[915697]]></sid>
    <gid><![CDATA[576]]></gid>
    <type><![CDATA[T]]></type>
    <title><![CDATA[SQ008]]></title>
    <question><![CDATA[Ik wil plezier hebben]]></question>
    <other><![CDATA[N]]></other>
    <question_order><![CDATA[8]]></question_order>
    <language><![CDATA[nl]]></language>
    <scale_id><![CDATA[0]]></scale_id>
    <same_default><![CDATA[0]]></same_default>
    <relevance><![CDATA[1]]></relevance>
    <modulename/>
   </row>
   <row>
    <qid><![CDATA[21703]]></qid>
    <parent_qid><![CDATA[21257]]></parent_qid>
    <sid><![CDATA[915697]]></sid>
    <gid><![CDATA[576]]></gid>
    <type><![CDATA[T]]></type>
    <title><![CDATA[SQ009]]></title>
    <question><![CDATA[I want to help the project to do more for less money]]></question>
    <other><![CDATA[N]]></other>
    <question_order><![CDATA[9]]></question_order>
    <language><![CDATA[en]]></language>
    <scale_id><![CDATA[0]]></scale_id>
    <same_default><![CDATA[0]]></same_default>
    <relevance><![CDATA[1]]></relevance>
    <modulename/>
   </row>
   <row>
    <qid><![CDATA[21703]]></qid>
    <parent_qid><![CDATA[21257]]></parent_qid>
    <sid><![CDATA[915697]]></sid>
    <gid><![CDATA[576]]></gid>
    <type><![CDATA[T]]></type>
    <title><![CDATA[SQ009]]></title>
    <question><![CDATA[Ich möchte durch meine Mithilfe im Projekt helfen mehr Leistungen für wenig Fördermittel zu erbringen]]></question>
    <other><![CDATA[N]]></other>
    <question_order><![CDATA[9]]></question_order>
    <language><![CDATA[de]]></language>
    <scale_id><![CDATA[0]]></scale_id>
    <same_default><![CDATA[0]]></same_default>
    <relevance><![CDATA[1]]></relevance>
    <modulename/>
   </row>
   <row>
    <qid><![CDATA[21703]]></qid>
    <parent_qid><![CDATA[21257]]></parent_qid>
    <sid><![CDATA[915697]]></sid>
    <gid><![CDATA[576]]></gid>
    <type><![CDATA[T]]></type>
    <title><![CDATA[SQ009]]></title>
    <question><![CDATA[Jeg vil hjælpe projektet så det kan opnå mere for færre penge]]></question>
    <other><![CDATA[N]]></other>
    <question_order><![CDATA[9]]></question_order>
    <language><![CDATA[da]]></language>
    <scale_id><![CDATA[0]]></scale_id>
    <same_default><![CDATA[0]]></same_default>
    <relevance><![CDATA[1]]></relevance>
    <modulename/>
   </row>
   <row>
    <qid><![CDATA[21703]]></qid>
    <parent_qid><![CDATA[21257]]></parent_qid>
    <sid><![CDATA[915697]]></sid>
    <gid><![CDATA[576]]></gid>
    <type><![CDATA[T]]></type>
    <title><![CDATA[SQ009]]></title>
    <question><![CDATA[Es gribu palīdzēt projektam, lai izdarītu vairāk ar mazākām finansēm]]></question>
    <other><![CDATA[N]]></other>
    <question_order><![CDATA[9]]></question_order>
    <language><![CDATA[lv]]></language>
    <scale_id><![CDATA[0]]></scale_id>
    <same_default><![CDATA[0]]></same_default>
    <relevance><![CDATA[1]]></relevance>
    <modulename/>
   </row>
   <row>
    <qid><![CDATA[21703]]></qid>
    <parent_qid><![CDATA[21257]]></parent_qid>
    <sid><![CDATA[915697]]></sid>
    <gid><![CDATA[576]]></gid>
    <type><![CDATA[T]]></type>
    <title><![CDATA[SQ009]]></title>
    <question><![CDATA[Je veux aider le projet à faire le plus possible à un moindre coût]]></question>
    <other><![CDATA[N]]></other>
    <question_order><![CDATA[9]]></question_order>
    <language><![CDATA[fr]]></language>
    <scale_id><![CDATA[0]]></scale_id>
    <same_default><![CDATA[0]]></same_default>
    <relevance><![CDATA[1]]></relevance>
    <modulename/>
   </row>
   <row>
    <qid><![CDATA[21703]]></qid>
    <parent_qid><![CDATA[21257]]></parent_qid>
    <sid><![CDATA[915697]]></sid>
    <gid><![CDATA[576]]></gid>
    <type><![CDATA[T]]></type>
    <title><![CDATA[SQ009]]></title>
    <question><![CDATA[I want to help the project to do more for less money]]></question>
    <other><![CDATA[N]]></other>
    <question_order><![CDATA[9]]></question_order>
    <language><![CDATA[ie]]></language>
    <scale_id><![CDATA[0]]></scale_id>
    <same_default><![CDATA[0]]></same_default>
    <relevance><![CDATA[1]]></relevance>
    <modulename/>
   </row>
   <row>
    <qid><![CDATA[21703]]></qid>
    <parent_qid><![CDATA[21257]]></parent_qid>
    <sid><![CDATA[915697]]></sid>
    <gid><![CDATA[576]]></gid>
    <type><![CDATA[T]]></type>
    <title><![CDATA[SQ009]]></title>
    <question><![CDATA[Ik wil het project helpen om meer te doen met minder kosten]]></question>
    <other><![CDATA[N]]></other>
    <question_order><![CDATA[9]]></question_order>
    <language><![CDATA[nl]]></language>
    <scale_id><![CDATA[0]]></scale_id>
    <same_default><![CDATA[0]]></same_default>
    <relevance><![CDATA[1]]></relevance>
    <modulename/>
   </row>
   <row>
    <qid><![CDATA[21703]]></qid>
    <parent_qid><![CDATA[21257]]></parent_qid>
    <sid><![CDATA[915697]]></sid>
    <gid><![CDATA[576]]></gid>
    <type><![CDATA[T]]></type>
    <title><![CDATA[SQ009]]></title>
    <question><![CDATA[Voglio aiutare il progetto ad avere meno spese]]></question>
    <other><![CDATA[N]]></other>
    <question_order><![CDATA[9]]></question_order>
    <language><![CDATA[it]]></language>
    <scale_id><![CDATA[0]]></scale_id>
    <same_default><![CDATA[0]]></same_default>
    <relevance><![CDATA[1]]></relevance>
    <modulename/>
   </row>
   <row>
    <qid><![CDATA[21703]]></qid>
    <parent_qid><![CDATA[21257]]></parent_qid>
    <sid><![CDATA[915697]]></sid>
    <gid><![CDATA[576]]></gid>
    <type><![CDATA[T]]></type>
    <title><![CDATA[SQ009]]></title>
    <question><![CDATA[Θέλω να βοηθήσω το πρόγραμμα να καταφέρει περισσότερα, με λιγότερα χρήματα]]></question>
    <other><![CDATA[N]]></other>
    <question_order><![CDATA[9]]></question_order>
    <language><![CDATA[el]]></language>
    <scale_id><![CDATA[0]]></scale_id>
    <same_default><![CDATA[0]]></same_default>
    <relevance><![CDATA[1]]></relevance>
    <modulename/>
   </row>
   <row>
    <qid><![CDATA[21704]]></qid>
    <parent_qid><![CDATA[21257]]></parent_qid>
    <sid><![CDATA[915697]]></sid>
    <gid><![CDATA[576]]></gid>
    <type><![CDATA[T]]></type>
    <title><![CDATA[SQ010]]></title>
    <question><![CDATA[I want to engage with other people]]></question>
    <other><![CDATA[N]]></other>
    <question_order><![CDATA[10]]></question_order>
    <language><![CDATA[en]]></language>
    <scale_id><![CDATA[0]]></scale_id>
    <same_default><![CDATA[0]]></same_default>
    <relevance><![CDATA[1]]></relevance>
    <modulename/>
   </row>
   <row>
    <qid><![CDATA[21704]]></qid>
    <parent_qid><![CDATA[21257]]></parent_qid>
    <sid><![CDATA[915697]]></sid>
    <gid><![CDATA[576]]></gid>
    <type><![CDATA[T]]></type>
    <title><![CDATA[SQ010]]></title>
    <question><![CDATA[Ich möchte mich mit anderen Leuten austauschen]]></question>
    <other><![CDATA[N]]></other>
    <question_order><![CDATA[10]]></question_order>
    <language><![CDATA[de]]></language>
    <scale_id><![CDATA[0]]></scale_id>
    <same_default><![CDATA[0]]></same_default>
    <relevance><![CDATA[1]]></relevance>
    <modulename/>
   </row>
   <row>
    <qid><![CDATA[21704]]></qid>
    <parent_qid><![CDATA[21257]]></parent_qid>
    <sid><![CDATA[915697]]></sid>
    <gid><![CDATA[576]]></gid>
    <type><![CDATA[T]]></type>
    <title><![CDATA[SQ010]]></title>
    <question><![CDATA[Jeg vil gerne være sammen med andre mennesker]]></question>
    <other><![CDATA[N]]></other>
    <question_order><![CDATA[10]]></question_order>
    <language><![CDATA[da]]></language>
    <scale_id><![CDATA[0]]></scale_id>
    <same_default><![CDATA[0]]></same_default>
    <relevance><![CDATA[1]]></relevance>
    <modulename/>
   </row>
   <row>
    <qid><![CDATA[21704]]></qid>
    <parent_qid><![CDATA[21257]]></parent_qid>
    <sid><![CDATA[915697]]></sid>
    <gid><![CDATA[576]]></gid>
    <type><![CDATA[T]]></type>
    <title><![CDATA[SQ010]]></title>
    <question><![CDATA[Voglio incontrare altre persone]]></question>
    <other><![CDATA[N]]></other>
    <question_order><![CDATA[10]]></question_order>
    <language><![CDATA[it]]></language>
    <scale_id><![CDATA[0]]></scale_id>
    <same_default><![CDATA[0]]></same_default>
    <relevance><![CDATA[1]]></relevance>
    <modulename/>
   </row>
   <row>
    <qid><![CDATA[21704]]></qid>
    <parent_qid><![CDATA[21257]]></parent_qid>
    <sid><![CDATA[915697]]></sid>
    <gid><![CDATA[576]]></gid>
    <type><![CDATA[T]]></type>
    <title><![CDATA[SQ010]]></title>
    <question><![CDATA[Es gribu būt saistīts ar citiem cilvēkiem]]></question>
    <other><![CDATA[N]]></other>
    <question_order><![CDATA[10]]></question_order>
    <language><![CDATA[lv]]></language>
    <scale_id><![CDATA[0]]></scale_id>
    <same_default><![CDATA[0]]></same_default>
    <relevance><![CDATA[1]]></relevance>
    <modulename/>
   </row>
   <row>
    <qid><![CDATA[21704]]></qid>
    <parent_qid><![CDATA[21257]]></parent_qid>
    <sid><![CDATA[915697]]></sid>
    <gid><![CDATA[576]]></gid>
    <type><![CDATA[T]]></type>
    <title><![CDATA[SQ010]]></title>
    <question><![CDATA[Je veux m'engager avec d'autres personnes]]></question>
    <other><![CDATA[N]]></other>
    <question_order><![CDATA[10]]></question_order>
    <language><![CDATA[fr]]></language>
    <scale_id><![CDATA[0]]></scale_id>
    <same_default><![CDATA[0]]></same_default>
    <relevance><![CDATA[1]]></relevance>
    <modulename/>
   </row>
   <row>
    <qid><![CDATA[21704]]></qid>
    <parent_qid><![CDATA[21257]]></parent_qid>
    <sid><![CDATA[915697]]></sid>
    <gid><![CDATA[576]]></gid>
    <type><![CDATA[T]]></type>
    <title><![CDATA[SQ010]]></title>
    <question><![CDATA[I want to engage with other people]]></question>
    <other><![CDATA[N]]></other>
    <question_order><![CDATA[10]]></question_order>
    <language><![CDATA[ie]]></language>
    <scale_id><![CDATA[0]]></scale_id>
    <same_default><![CDATA[0]]></same_default>
    <relevance><![CDATA[1]]></relevance>
    <modulename/>
   </row>
   <row>
    <qid><![CDATA[21704]]></qid>
    <parent_qid><![CDATA[21257]]></parent_qid>
    <sid><![CDATA[915697]]></sid>
    <gid><![CDATA[576]]></gid>
    <type><![CDATA[T]]></type>
    <title><![CDATA[SQ010]]></title>
    <question><![CDATA[Θέλω να έρθω σε επαφή με κόσμο]]></question>
    <other><![CDATA[N]]></other>
    <question_order><![CDATA[10]]></question_order>
    <language><![CDATA[el]]></language>
    <scale_id><![CDATA[0]]></scale_id>
    <same_default><![CDATA[0]]></same_default>
    <relevance><![CDATA[1]]></relevance>
    <modulename/>
   </row>
   <row>
    <qid><![CDATA[21704]]></qid>
    <parent_qid><![CDATA[21257]]></parent_qid>
    <sid><![CDATA[915697]]></sid>
    <gid><![CDATA[576]]></gid>
    <type><![CDATA[T]]></type>
    <title><![CDATA[SQ010]]></title>
    <question><![CDATA[Ik wil in contact komen met andere mensen]]></question>
    <other><![CDATA[N]]></other>
    <question_order><![CDATA[10]]></question_order>
    <language><![CDATA[nl]]></language>
    <scale_id><![CDATA[0]]></scale_id>
    <same_default><![CDATA[0]]></same_default>
    <relevance><![CDATA[1]]></relevance>
    <modulename/>
   </row>
   <row>
    <qid><![CDATA[21705]]></qid>
    <parent_qid><![CDATA[21257]]></parent_qid>
    <sid><![CDATA[915697]]></sid>
    <gid><![CDATA[576]]></gid>
    <type><![CDATA[T]]></type>
    <title><![CDATA[SQ011]]></title>
    <question><![CDATA[I want to enhance my reputation in my community]]></question>
    <other><![CDATA[N]]></other>
    <question_order><![CDATA[11]]></question_order>
    <language><![CDATA[en]]></language>
    <scale_id><![CDATA[0]]></scale_id>
    <same_default><![CDATA[0]]></same_default>
    <relevance><![CDATA[1]]></relevance>
    <modulename/>
   </row>
   <row>
    <qid><![CDATA[21705]]></qid>
    <parent_qid><![CDATA[21257]]></parent_qid>
    <sid><![CDATA[915697]]></sid>
    <gid><![CDATA[576]]></gid>
    <type><![CDATA[T]]></type>
    <title><![CDATA[SQ011]]></title>
    <question><![CDATA[Ich möchte meinen Ruf in meiner Gemeinde verbessern]]></question>
    <other><![CDATA[N]]></other>
    <question_order><![CDATA[11]]></question_order>
    <language><![CDATA[de]]></language>
    <scale_id><![CDATA[0]]></scale_id>
    <same_default><![CDATA[0]]></same_default>
    <relevance><![CDATA[1]]></relevance>
    <modulename/>
   </row>
   <row>
    <qid><![CDATA[21705]]></qid>
    <parent_qid><![CDATA[21257]]></parent_qid>
    <sid><![CDATA[915697]]></sid>
    <gid><![CDATA[576]]></gid>
    <type><![CDATA[T]]></type>
    <title><![CDATA[SQ011]]></title>
    <question><![CDATA[Jeg vil gerne forbedre mit ry i biavlerkredse]]></question>
    <other><![CDATA[N]]></other>
    <question_order><![CDATA[11]]></question_order>
    <language><![CDATA[da]]></language>
    <scale_id><![CDATA[0]]></scale_id>
    <same_default><![CDATA[0]]></same_default>
    <relevance><![CDATA[1]]></relevance>
    <modulename/>
   </row>
   <row>
    <qid><![CDATA[21705]]></qid>
    <parent_qid><![CDATA[21257]]></parent_qid>
    <sid><![CDATA[915697]]></sid>
    <gid><![CDATA[576]]></gid>
    <type><![CDATA[T]]></type>
    <title><![CDATA[SQ011]]></title>
    <question><![CDATA[Θέλω να αυξήσω τη φήμη μου στην κοινωνία]]></question>
    <other><![CDATA[N]]></other>
    <question_order><![CDATA[11]]></question_order>
    <language><![CDATA[el]]></language>
    <scale_id><![CDATA[0]]></scale_id>
    <same_default><![CDATA[0]]></same_default>
    <relevance><![CDATA[1]]></relevance>
    <modulename/>
   </row>
   <row>
    <qid><![CDATA[21705]]></qid>
    <parent_qid><![CDATA[21257]]></parent_qid>
    <sid><![CDATA[915697]]></sid>
    <gid><![CDATA[576]]></gid>
    <type><![CDATA[T]]></type>
    <title><![CDATA[SQ011]]></title>
    <question><![CDATA[Je veux améliorer ma réputation dans ma communauté]]></question>
    <other><![CDATA[N]]></other>
    <question_order><![CDATA[11]]></question_order>
    <language><![CDATA[fr]]></language>
    <scale_id><![CDATA[0]]></scale_id>
    <same_default><![CDATA[0]]></same_default>
    <relevance><![CDATA[1]]></relevance>
    <modulename/>
   </row>
   <row>
    <qid><![CDATA[21705]]></qid>
    <parent_qid><![CDATA[21257]]></parent_qid>
    <sid><![CDATA[915697]]></sid>
    <gid><![CDATA[576]]></gid>
    <type><![CDATA[T]]></type>
    <title><![CDATA[SQ011]]></title>
    <question><![CDATA[Es gribu celt savu reputāciju savā kopienā]]></question>
    <other><![CDATA[N]]></other>
    <question_order><![CDATA[11]]></question_order>
    <language><![CDATA[lv]]></language>
    <scale_id><![CDATA[0]]></scale_id>
    <same_default><![CDATA[0]]></same_default>
    <relevance><![CDATA[1]]></relevance>
    <modulename/>
   </row>
   <row>
    <qid><![CDATA[21705]]></qid>
    <parent_qid><![CDATA[21257]]></parent_qid>
    <sid><![CDATA[915697]]></sid>
    <gid><![CDATA[576]]></gid>
    <type><![CDATA[T]]></type>
    <title><![CDATA[SQ011]]></title>
    <question><![CDATA[I want to enhance my reputation in my community]]></question>
    <other><![CDATA[N]]></other>
    <question_order><![CDATA[11]]></question_order>
    <language><![CDATA[ie]]></language>
    <scale_id><![CDATA[0]]></scale_id>
    <same_default><![CDATA[0]]></same_default>
    <relevance><![CDATA[1]]></relevance>
    <modulename/>
   </row>
   <row>
    <qid><![CDATA[21705]]></qid>
    <parent_qid><![CDATA[21257]]></parent_qid>
    <sid><![CDATA[915697]]></sid>
    <gid><![CDATA[576]]></gid>
    <type><![CDATA[T]]></type>
    <title><![CDATA[SQ011]]></title>
    <question><![CDATA[Voglio che gli altri abbiano un buon concetto di me]]></question>
    <other><![CDATA[N]]></other>
    <question_order><![CDATA[11]]></question_order>
    <language><![CDATA[it]]></language>
    <scale_id><![CDATA[0]]></scale_id>
    <same_default><![CDATA[0]]></same_default>
    <relevance><![CDATA[1]]></relevance>
    <modulename/>
   </row>
   <row>
    <qid><![CDATA[21705]]></qid>
    <parent_qid><![CDATA[21257]]></parent_qid>
    <sid><![CDATA[915697]]></sid>
    <gid><![CDATA[576]]></gid>
    <type><![CDATA[T]]></type>
    <title><![CDATA[SQ011]]></title>
    <question><![CDATA[Ik wil mijn positie in de gemeenschap verstevigen]]></question>
    <other><![CDATA[N]]></other>
    <question_order><![CDATA[11]]></question_order>
    <language><![CDATA[nl]]></language>
    <scale_id><![CDATA[0]]></scale_id>
    <same_default><![CDATA[0]]></same_default>
    <relevance><![CDATA[1]]></relevance>
    <modulename/>
   </row>
   <row>
    <qid><![CDATA[21706]]></qid>
    <parent_qid><![CDATA[21257]]></parent_qid>
    <sid><![CDATA[915697]]></sid>
    <gid><![CDATA[576]]></gid>
    <type><![CDATA[T]]></type>
    <title><![CDATA[SQ012]]></title>
    <question><![CDATA[I want to advance my carreer through gained experience or networking]]></question>
    <other><![CDATA[N]]></other>
    <question_order><![CDATA[12]]></question_order>
    <language><![CDATA[en]]></language>
    <scale_id><![CDATA[0]]></scale_id>
    <same_default><![CDATA[0]]></same_default>
    <relevance><![CDATA[1]]></relevance>
    <modulename/>
   </row>
   <row>
    <qid><![CDATA[21706]]></qid>
    <parent_qid><![CDATA[21257]]></parent_qid>
    <sid><![CDATA[915697]]></sid>
    <gid><![CDATA[576]]></gid>
    <type><![CDATA[T]]></type>
    <title><![CDATA[SQ012]]></title>
    <question><![CDATA[Ich möchte meine Karriere durch mehr Erfahrung und durch Netzwerken  vorantreiben]]></question>
    <other><![CDATA[N]]></other>
    <question_order><![CDATA[12]]></question_order>
    <language><![CDATA[de]]></language>
    <scale_id><![CDATA[0]]></scale_id>
    <same_default><![CDATA[0]]></same_default>
    <relevance><![CDATA[1]]></relevance>
    <modulename/>
   </row>
   <row>
    <qid><![CDATA[21706]]></qid>
    <parent_qid><![CDATA[21257]]></parent_qid>
    <sid><![CDATA[915697]]></sid>
    <gid><![CDATA[576]]></gid>
    <type><![CDATA[T]]></type>
    <title><![CDATA[SQ012]]></title>
    <question><![CDATA[Jeg vil forbedre min karriere ved erfaringer og netværk]]></question>
    <other><![CDATA[N]]></other>
    <question_order><![CDATA[12]]></question_order>
    <language><![CDATA[da]]></language>
    <scale_id><![CDATA[0]]></scale_id>
    <same_default><![CDATA[0]]></same_default>
    <relevance><![CDATA[1]]></relevance>
    <modulename/>
   </row>
   <row>
    <qid><![CDATA[21706]]></qid>
    <parent_qid><![CDATA[21257]]></parent_qid>
    <sid><![CDATA[915697]]></sid>
    <gid><![CDATA[576]]></gid>
    <type><![CDATA[T]]></type>
    <title><![CDATA[SQ012]]></title>
    <question><![CDATA[Je souhaite faire avancer ma carrière grâce à l'expérience acquise ou au réseautage]]></question>
    <other><![CDATA[N]]></other>
    <question_order><![CDATA[12]]></question_order>
    <language><![CDATA[fr]]></language>
    <scale_id><![CDATA[0]]></scale_id>
    <same_default><![CDATA[0]]></same_default>
    <relevance><![CDATA[1]]></relevance>
    <modulename/>
   </row>
   <row>
    <qid><![CDATA[21706]]></qid>
    <parent_qid><![CDATA[21257]]></parent_qid>
    <sid><![CDATA[915697]]></sid>
    <gid><![CDATA[576]]></gid>
    <type><![CDATA[T]]></type>
    <title><![CDATA[SQ012]]></title>
    <question><![CDATA[Es gribu attīstīt savu karjeru, izmantojot iegūto pieredzi vai sadarbības tīklus]]></question>
    <other><![CDATA[N]]></other>
    <question_order><![CDATA[12]]></question_order>
    <language><![CDATA[lv]]></language>
    <scale_id><![CDATA[0]]></scale_id>
    <same_default><![CDATA[0]]></same_default>
    <relevance><![CDATA[1]]></relevance>
    <modulename/>
   </row>
   <row>
    <qid><![CDATA[21706]]></qid>
    <parent_qid><![CDATA[21257]]></parent_qid>
    <sid><![CDATA[915697]]></sid>
    <gid><![CDATA[576]]></gid>
    <type><![CDATA[T]]></type>
    <title><![CDATA[SQ012]]></title>
    <question><![CDATA[Voglio progredire nella mia carriera acquisendo nuove esperienze o conoscendo altri]]></question>
    <other><![CDATA[N]]></other>
    <question_order><![CDATA[12]]></question_order>
    <language><![CDATA[it]]></language>
    <scale_id><![CDATA[0]]></scale_id>
    <same_default><![CDATA[0]]></same_default>
    <relevance><![CDATA[1]]></relevance>
    <modulename/>
   </row>
   <row>
    <qid><![CDATA[21706]]></qid>
    <parent_qid><![CDATA[21257]]></parent_qid>
    <sid><![CDATA[915697]]></sid>
    <gid><![CDATA[576]]></gid>
    <type><![CDATA[T]]></type>
    <title><![CDATA[SQ012]]></title>
    <question><![CDATA[I want to advance my carreer through gained experience or networking]]></question>
    <other><![CDATA[N]]></other>
    <question_order><![CDATA[12]]></question_order>
    <language><![CDATA[ie]]></language>
    <scale_id><![CDATA[0]]></scale_id>
    <same_default><![CDATA[0]]></same_default>
    <relevance><![CDATA[1]]></relevance>
    <modulename/>
   </row>
   <row>
    <qid><![CDATA[21706]]></qid>
    <parent_qid><![CDATA[21257]]></parent_qid>
    <sid><![CDATA[915697]]></sid>
    <gid><![CDATA[576]]></gid>
    <type><![CDATA[T]]></type>
    <title><![CDATA[SQ012]]></title>
    <question><![CDATA[Θέλω να βελτιώσω την καριέρα μου μέσα από νέες εμπειρίες και δικτύωση]]></question>
    <other><![CDATA[N]]></other>
    <question_order><![CDATA[12]]></question_order>
    <language><![CDATA[el]]></language>
    <scale_id><![CDATA[0]]></scale_id>
    <same_default><![CDATA[0]]></same_default>
    <relevance><![CDATA[1]]></relevance>
    <modulename/>
   </row>
   <row>
    <qid><![CDATA[21706]]></qid>
    <parent_qid><![CDATA[21257]]></parent_qid>
    <sid><![CDATA[915697]]></sid>
    <gid><![CDATA[576]]></gid>
    <type><![CDATA[T]]></type>
    <title><![CDATA[SQ012]]></title>
    <question><![CDATA[ik wil mijn carrière vooruithelpen door ervaring op te doen en een netwerk uit te bouwen]]></question>
    <other><![CDATA[N]]></other>
    <question_order><![CDATA[12]]></question_order>
    <language><![CDATA[nl]]></language>
    <scale_id><![CDATA[0]]></scale_id>
    <same_default><![CDATA[0]]></same_default>
    <relevance><![CDATA[1]]></relevance>
    <modulename/>
   </row>
   <row>
    <qid><![CDATA[21707]]></qid>
    <parent_qid><![CDATA[21257]]></parent_qid>
    <sid><![CDATA[915697]]></sid>
    <gid><![CDATA[576]]></gid>
    <type><![CDATA[T]]></type>
    <title><![CDATA[SQ013]]></title>
    <question><![CDATA[I want to increase public safety]]></question>
    <other><![CDATA[N]]></other>
    <question_order><![CDATA[13]]></question_order>
    <language><![CDATA[en]]></language>
    <scale_id><![CDATA[0]]></scale_id>
    <same_default><![CDATA[0]]></same_default>
    <relevance><![CDATA[1]]></relevance>
    <modulename/>
   </row>
   <row>
    <qid><![CDATA[21707]]></qid>
    <parent_qid><![CDATA[21257]]></parent_qid>
    <sid><![CDATA[915697]]></sid>
    <gid><![CDATA[576]]></gid>
    <type><![CDATA[T]]></type>
    <title><![CDATA[SQ013]]></title>
    <question><![CDATA[Ich möchte die öffentliche Sicherheit verbessern]]></question>
    <other><![CDATA[N]]></other>
    <question_order><![CDATA[13]]></question_order>
    <language><![CDATA[de]]></language>
    <scale_id><![CDATA[0]]></scale_id>
    <same_default><![CDATA[0]]></same_default>
    <relevance><![CDATA[1]]></relevance>
    <modulename/>
   </row>
   <row>
    <qid><![CDATA[21707]]></qid>
    <parent_qid><![CDATA[21257]]></parent_qid>
    <sid><![CDATA[915697]]></sid>
    <gid><![CDATA[576]]></gid>
    <type><![CDATA[T]]></type>
    <title><![CDATA[SQ013]]></title>
    <question><![CDATA[Jeg vil forbedre den offentlige sikkerhed]]></question>
    <other><![CDATA[N]]></other>
    <question_order><![CDATA[13]]></question_order>
    <language><![CDATA[da]]></language>
    <scale_id><![CDATA[0]]></scale_id>
    <same_default><![CDATA[0]]></same_default>
    <relevance><![CDATA[1]]></relevance>
    <modulename/>
   </row>
   <row>
    <qid><![CDATA[21707]]></qid>
    <parent_qid><![CDATA[21257]]></parent_qid>
    <sid><![CDATA[915697]]></sid>
    <gid><![CDATA[576]]></gid>
    <type><![CDATA[T]]></type>
    <title><![CDATA[SQ013]]></title>
    <question><![CDATA[Voglio che aumenti la sicurezza di tutti]]></question>
    <other><![CDATA[N]]></other>
    <question_order><![CDATA[13]]></question_order>
    <language><![CDATA[it]]></language>
    <scale_id><![CDATA[0]]></scale_id>
    <same_default><![CDATA[0]]></same_default>
    <relevance><![CDATA[1]]></relevance>
    <modulename/>
   </row>
   <row>
    <qid><![CDATA[21707]]></qid>
    <parent_qid><![CDATA[21257]]></parent_qid>
    <sid><![CDATA[915697]]></sid>
    <gid><![CDATA[576]]></gid>
    <type><![CDATA[T]]></type>
    <title><![CDATA[SQ013]]></title>
    <question><![CDATA[Ik wil de veiligheid voor de bevolking verhogen]]></question>
    <other><![CDATA[N]]></other>
    <question_order><![CDATA[13]]></question_order>
    <language><![CDATA[nl]]></language>
    <scale_id><![CDATA[0]]></scale_id>
    <same_default><![CDATA[0]]></same_default>
    <relevance><![CDATA[1]]></relevance>
    <modulename/>
   </row>
   <row>
    <qid><![CDATA[21707]]></qid>
    <parent_qid><![CDATA[21257]]></parent_qid>
    <sid><![CDATA[915697]]></sid>
    <gid><![CDATA[576]]></gid>
    <type><![CDATA[T]]></type>
    <title><![CDATA[SQ013]]></title>
    <question><![CDATA[I want to increase public safety]]></question>
    <other><![CDATA[N]]></other>
    <question_order><![CDATA[13]]></question_order>
    <language><![CDATA[ie]]></language>
    <scale_id><![CDATA[0]]></scale_id>
    <same_default><![CDATA[0]]></same_default>
    <relevance><![CDATA[1]]></relevance>
    <modulename/>
   </row>
   <row>
    <qid><![CDATA[21707]]></qid>
    <parent_qid><![CDATA[21257]]></parent_qid>
    <sid><![CDATA[915697]]></sid>
    <gid><![CDATA[576]]></gid>
    <type><![CDATA[T]]></type>
    <title><![CDATA[SQ013]]></title>
    <question><![CDATA[Θέλω να αυθήσω την ασφάλεια στον κόσμο]]></question>
    <other><![CDATA[N]]></other>
    <question_order><![CDATA[13]]></question_order>
    <language><![CDATA[el]]></language>
    <scale_id><![CDATA[0]]></scale_id>
    <same_default><![CDATA[0]]></same_default>
    <relevance><![CDATA[1]]></relevance>
    <modulename/>
   </row>
   <row>
    <qid><![CDATA[21707]]></qid>
    <parent_qid><![CDATA[21257]]></parent_qid>
    <sid><![CDATA[915697]]></sid>
    <gid><![CDATA[576]]></gid>
    <type><![CDATA[T]]></type>
    <title><![CDATA[SQ013]]></title>
    <question><![CDATA[Es gribu palielināt sabiedrības drošību]]></question>
    <other><![CDATA[N]]></other>
    <question_order><![CDATA[13]]></question_order>
    <language><![CDATA[lv]]></language>
    <scale_id><![CDATA[0]]></scale_id>
    <same_default><![CDATA[0]]></same_default>
    <relevance><![CDATA[1]]></relevance>
    <modulename/>
   </row>
   <row>
    <qid><![CDATA[21707]]></qid>
    <parent_qid><![CDATA[21257]]></parent_qid>
    <sid><![CDATA[915697]]></sid>
    <gid><![CDATA[576]]></gid>
    <type><![CDATA[T]]></type>
    <title><![CDATA[SQ013]]></title>
    <question><![CDATA[Je veux accroître la sécurité environnementale]]></question>
    <other><![CDATA[N]]></other>
    <question_order><![CDATA[13]]></question_order>
    <language><![CDATA[fr]]></language>
    <scale_id><![CDATA[0]]></scale_id>
    <same_default><![CDATA[0]]></same_default>
    <relevance><![CDATA[1]]></relevance>
    <modulename/>
   </row>
   <row>
    <qid><![CDATA[21708]]></qid>
    <parent_qid><![CDATA[21257]]></parent_qid>
    <sid><![CDATA[915697]]></sid>
    <gid><![CDATA[576]]></gid>
    <type><![CDATA[T]]></type>
    <title><![CDATA[SQ014]]></title>
    <question><![CDATA[I want to receive free laboratory analysis of my samples]]></question>
    <other><![CDATA[N]]></other>
    <question_order><![CDATA[14]]></question_order>
    <language><![CDATA[en]]></language>
    <scale_id><![CDATA[0]]></scale_id>
    <same_default><![CDATA[0]]></same_default>
    <relevance><![CDATA[1]]></relevance>
    <modulename/>
   </row>
   <row>
    <qid><![CDATA[21708]]></qid>
    <parent_qid><![CDATA[21257]]></parent_qid>
    <sid><![CDATA[915697]]></sid>
    <gid><![CDATA[576]]></gid>
    <type><![CDATA[T]]></type>
    <title><![CDATA[SQ014]]></title>
    <question><![CDATA[Ich möchte kostenfreie Laboranalysen meiner Proben erhalten]]></question>
    <other><![CDATA[N]]></other>
    <question_order><![CDATA[14]]></question_order>
    <language><![CDATA[de]]></language>
    <scale_id><![CDATA[0]]></scale_id>
    <same_default><![CDATA[0]]></same_default>
    <relevance><![CDATA[1]]></relevance>
    <modulename/>
   </row>
   <row>
    <qid><![CDATA[21708]]></qid>
    <parent_qid><![CDATA[21257]]></parent_qid>
    <sid><![CDATA[915697]]></sid>
    <gid><![CDATA[576]]></gid>
    <type><![CDATA[T]]></type>
    <title><![CDATA[SQ014]]></title>
    <question><![CDATA[Jeg vil gerne have mine prøver analyseret]]></question>
    <other><![CDATA[N]]></other>
    <question_order><![CDATA[14]]></question_order>
    <language><![CDATA[da]]></language>
    <scale_id><![CDATA[0]]></scale_id>
    <same_default><![CDATA[0]]></same_default>
    <relevance><![CDATA[1]]></relevance>
    <modulename/>
   </row>
   <row>
    <qid><![CDATA[21708]]></qid>
    <parent_qid><![CDATA[21257]]></parent_qid>
    <sid><![CDATA[915697]]></sid>
    <gid><![CDATA[576]]></gid>
    <type><![CDATA[T]]></type>
    <title><![CDATA[SQ014]]></title>
    <question><![CDATA[I want to receive free laboratory analysis of my samples]]></question>
    <other><![CDATA[N]]></other>
    <question_order><![CDATA[14]]></question_order>
    <language><![CDATA[ie]]></language>
    <scale_id><![CDATA[0]]></scale_id>
    <same_default><![CDATA[0]]></same_default>
    <relevance><![CDATA[1]]></relevance>
    <modulename/>
   </row>
   <row>
    <qid><![CDATA[21708]]></qid>
    <parent_qid><![CDATA[21257]]></parent_qid>
    <sid><![CDATA[915697]]></sid>
    <gid><![CDATA[576]]></gid>
    <type><![CDATA[T]]></type>
    <title><![CDATA[SQ014]]></title>
    <question><![CDATA[Voglio avere analisi gratuite per i miei campioni]]></question>
    <other><![CDATA[N]]></other>
    <question_order><![CDATA[14]]></question_order>
    <language><![CDATA[it]]></language>
    <scale_id><![CDATA[0]]></scale_id>
    <same_default><![CDATA[0]]></same_default>
    <relevance><![CDATA[1]]></relevance>
    <modulename/>
   </row>
   <row>
    <qid><![CDATA[21708]]></qid>
    <parent_qid><![CDATA[21257]]></parent_qid>
    <sid><![CDATA[915697]]></sid>
    <gid><![CDATA[576]]></gid>
    <type><![CDATA[T]]></type>
    <title><![CDATA[SQ014]]></title>
    <question><![CDATA[Θέλω να λάβω δωρεάν ανάλυση των δειγμάτων μου]]></question>
    <other><![CDATA[N]]></other>
    <question_order><![CDATA[14]]></question_order>
    <language><![CDATA[el]]></language>
    <scale_id><![CDATA[0]]></scale_id>
    <same_default><![CDATA[0]]></same_default>
    <relevance><![CDATA[1]]></relevance>
    <modulename/>
   </row>
   <row>
    <qid><![CDATA[21708]]></qid>
    <parent_qid><![CDATA[21257]]></parent_qid>
    <sid><![CDATA[915697]]></sid>
    <gid><![CDATA[576]]></gid>
    <type><![CDATA[T]]></type>
    <title><![CDATA[SQ014]]></title>
    <question><![CDATA[Je souhaite recevoir une analyse de laboratoire gratuite de mes échantillons]]></question>
    <other><![CDATA[N]]></other>
    <question_order><![CDATA[14]]></question_order>
    <language><![CDATA[fr]]></language>
    <scale_id><![CDATA[0]]></scale_id>
    <same_default><![CDATA[0]]></same_default>
    <relevance><![CDATA[1]]></relevance>
    <modulename/>
   </row>
   <row>
    <qid><![CDATA[21708]]></qid>
    <parent_qid><![CDATA[21257]]></parent_qid>
    <sid><![CDATA[915697]]></sid>
    <gid><![CDATA[576]]></gid>
    <type><![CDATA[T]]></type>
    <title><![CDATA[SQ014]]></title>
    <question><![CDATA[Ik wil gratis labo-analyses van mijn samples]]></question>
    <other><![CDATA[N]]></other>
    <question_order><![CDATA[14]]></question_order>
    <language><![CDATA[nl]]></language>
    <scale_id><![CDATA[0]]></scale_id>
    <same_default><![CDATA[0]]></same_default>
    <relevance><![CDATA[1]]></relevance>
    <modulename/>
   </row>
   <row>
    <qid><![CDATA[21708]]></qid>
    <parent_qid><![CDATA[21257]]></parent_qid>
    <sid><![CDATA[915697]]></sid>
    <gid><![CDATA[576]]></gid>
    <type><![CDATA[T]]></type>
    <title><![CDATA[SQ014]]></title>
    <question><![CDATA[Es gribu saņemt savu paraugu bezmaksas laboratorijas analīzes]]></question>
    <other><![CDATA[N]]></other>
    <question_order><![CDATA[14]]></question_order>
    <language><![CDATA[lv]]></language>
    <scale_id><![CDATA[0]]></scale_id>
    <same_default><![CDATA[0]]></same_default>
    <relevance><![CDATA[1]]></relevance>
    <modulename/>
   </row>
   <row>
    <qid><![CDATA[21709]]></qid>
    <parent_qid><![CDATA[21292]]></parent_qid>
    <sid><![CDATA[915697]]></sid>
    <gid><![CDATA[576]]></gid>
    <type><![CDATA[T]]></type>
    <title><![CDATA[SQ001]]></title>
    <question><![CDATA[Hand-written card]]></question>
    <other><![CDATA[N]]></other>
    <question_order><![CDATA[1]]></question_order>
    <language><![CDATA[en]]></language>
    <scale_id><![CDATA[0]]></scale_id>
    <same_default><![CDATA[0]]></same_default>
    <relevance><![CDATA[1]]></relevance>
    <modulename/>
   </row>
   <row>
    <qid><![CDATA[21709]]></qid>
    <parent_qid><![CDATA[21292]]></parent_qid>
    <sid><![CDATA[915697]]></sid>
    <gid><![CDATA[576]]></gid>
    <type><![CDATA[T]]></type>
    <title><![CDATA[SQ001]]></title>
    <question><![CDATA[Un bigliettino di ringraziamento]]></question>
    <other><![CDATA[N]]></other>
    <question_order><![CDATA[1]]></question_order>
    <language><![CDATA[it]]></language>
    <scale_id><![CDATA[0]]></scale_id>
    <same_default><![CDATA[0]]></same_default>
    <relevance><![CDATA[1]]></relevance>
    <modulename/>
   </row>
   <row>
    <qid><![CDATA[21709]]></qid>
    <parent_qid><![CDATA[21292]]></parent_qid>
    <sid><![CDATA[915697]]></sid>
    <gid><![CDATA[576]]></gid>
    <type><![CDATA[T]]></type>
    <title><![CDATA[SQ001]]></title>
    <question><![CDATA[Handgeschriebene Karte]]></question>
    <other><![CDATA[N]]></other>
    <question_order><![CDATA[1]]></question_order>
    <language><![CDATA[de]]></language>
    <scale_id><![CDATA[0]]></scale_id>
    <same_default><![CDATA[0]]></same_default>
    <relevance><![CDATA[1]]></relevance>
    <modulename/>
   </row>
   <row>
    <qid><![CDATA[21709]]></qid>
    <parent_qid><![CDATA[21292]]></parent_qid>
    <sid><![CDATA[915697]]></sid>
    <gid><![CDATA[576]]></gid>
    <type><![CDATA[T]]></type>
    <title><![CDATA[SQ001]]></title>
    <question><![CDATA[Håndskrevet kort]]></question>
    <other><![CDATA[N]]></other>
    <question_order><![CDATA[1]]></question_order>
    <language><![CDATA[da]]></language>
    <scale_id><![CDATA[0]]></scale_id>
    <same_default><![CDATA[0]]></same_default>
    <relevance><![CDATA[1]]></relevance>
    <modulename/>
   </row>
   <row>
    <qid><![CDATA[21709]]></qid>
    <parent_qid><![CDATA[21292]]></parent_qid>
    <sid><![CDATA[915697]]></sid>
    <gid><![CDATA[576]]></gid>
    <type><![CDATA[T]]></type>
    <title><![CDATA[SQ001]]></title>
    <question><![CDATA[Carte écrite à la main]]></question>
    <other><![CDATA[N]]></other>
    <question_order><![CDATA[1]]></question_order>
    <language><![CDATA[fr]]></language>
    <scale_id><![CDATA[0]]></scale_id>
    <same_default><![CDATA[0]]></same_default>
    <relevance><![CDATA[1]]></relevance>
    <modulename/>
   </row>
   <row>
    <qid><![CDATA[21709]]></qid>
    <parent_qid><![CDATA[21292]]></parent_qid>
    <sid><![CDATA[915697]]></sid>
    <gid><![CDATA[576]]></gid>
    <type><![CDATA[T]]></type>
    <title><![CDATA[SQ001]]></title>
    <question><![CDATA[Ar roku rakstīta kartīte]]></question>
    <other><![CDATA[N]]></other>
    <question_order><![CDATA[1]]></question_order>
    <language><![CDATA[lv]]></language>
    <scale_id><![CDATA[0]]></scale_id>
    <same_default><![CDATA[0]]></same_default>
    <relevance><![CDATA[1]]></relevance>
    <modulename/>
   </row>
   <row>
    <qid><![CDATA[21709]]></qid>
    <parent_qid><![CDATA[21292]]></parent_qid>
    <sid><![CDATA[915697]]></sid>
    <gid><![CDATA[576]]></gid>
    <type><![CDATA[T]]></type>
    <title><![CDATA[SQ001]]></title>
    <question><![CDATA[Handgeschreven kaartje]]></question>
    <other><![CDATA[N]]></other>
    <question_order><![CDATA[1]]></question_order>
    <language><![CDATA[nl]]></language>
    <scale_id><![CDATA[0]]></scale_id>
    <same_default><![CDATA[0]]></same_default>
    <relevance><![CDATA[1]]></relevance>
    <modulename/>
   </row>
   <row>
    <qid><![CDATA[21709]]></qid>
    <parent_qid><![CDATA[21292]]></parent_qid>
    <sid><![CDATA[915697]]></sid>
    <gid><![CDATA[576]]></gid>
    <type><![CDATA[T]]></type>
    <title><![CDATA[SQ001]]></title>
    <question><![CDATA[Χειρόγραφη ευχαριστήρια κάρτα]]></question>
    <other><![CDATA[N]]></other>
    <question_order><![CDATA[1]]></question_order>
    <language><![CDATA[el]]></language>
    <scale_id><![CDATA[0]]></scale_id>
    <same_default><![CDATA[0]]></same_default>
    <relevance><![CDATA[1]]></relevance>
    <modulename/>
   </row>
   <row>
    <qid><![CDATA[21709]]></qid>
    <parent_qid><![CDATA[21292]]></parent_qid>
    <sid><![CDATA[915697]]></sid>
    <gid><![CDATA[576]]></gid>
    <type><![CDATA[T]]></type>
    <title><![CDATA[SQ001]]></title>
    <question><![CDATA[Hand-written card]]></question>
    <other><![CDATA[N]]></other>
    <question_order><![CDATA[1]]></question_order>
    <language><![CDATA[ie]]></language>
    <scale_id><![CDATA[0]]></scale_id>
    <same_default><![CDATA[0]]></same_default>
    <relevance><![CDATA[1]]></relevance>
    <modulename/>
   </row>
   <row>
    <qid><![CDATA[21710]]></qid>
    <parent_qid><![CDATA[21292]]></parent_qid>
    <sid><![CDATA[915697]]></sid>
    <gid><![CDATA[576]]></gid>
    <type><![CDATA[T]]></type>
    <title><![CDATA[SQ002]]></title>
    <question><![CDATA[Volunteer appreciation event]]></question>
    <other><![CDATA[N]]></other>
    <question_order><![CDATA[2]]></question_order>
    <language><![CDATA[en]]></language>
    <scale_id><![CDATA[0]]></scale_id>
    <same_default><![CDATA[0]]></same_default>
    <relevance><![CDATA[1]]></relevance>
    <modulename/>
   </row>
   <row>
    <qid><![CDATA[21710]]></qid>
    <parent_qid><![CDATA[21292]]></parent_qid>
    <sid><![CDATA[915697]]></sid>
    <gid><![CDATA[576]]></gid>
    <type><![CDATA[T]]></type>
    <title><![CDATA[SQ002]]></title>
    <question><![CDATA[Veranstaltung/Gala für Freiwillige]]></question>
    <other><![CDATA[N]]></other>
    <question_order><![CDATA[2]]></question_order>
    <language><![CDATA[de]]></language>
    <scale_id><![CDATA[0]]></scale_id>
    <same_default><![CDATA[0]]></same_default>
    <relevance><![CDATA[1]]></relevance>
    <modulename/>
   </row>
   <row>
    <qid><![CDATA[21710]]></qid>
    <parent_qid><![CDATA[21292]]></parent_qid>
    <sid><![CDATA[915697]]></sid>
    <gid><![CDATA[576]]></gid>
    <type><![CDATA[T]]></type>
    <title><![CDATA[SQ002]]></title>
    <question><![CDATA[Arrangement for frivillige]]></question>
    <other><![CDATA[N]]></other>
    <question_order><![CDATA[2]]></question_order>
    <language><![CDATA[da]]></language>
    <scale_id><![CDATA[0]]></scale_id>
    <same_default><![CDATA[0]]></same_default>
    <relevance><![CDATA[1]]></relevance>
    <modulename/>
   </row>
   <row>
    <qid><![CDATA[21710]]></qid>
    <parent_qid><![CDATA[21292]]></parent_qid>
    <sid><![CDATA[915697]]></sid>
    <gid><![CDATA[576]]></gid>
    <type><![CDATA[T]]></type>
    <title><![CDATA[SQ002]]></title>
    <question><![CDATA[Événement d'appréciation des participants]]></question>
    <other><![CDATA[N]]></other>
    <question_order><![CDATA[2]]></question_order>
    <language><![CDATA[fr]]></language>
    <scale_id><![CDATA[0]]></scale_id>
    <same_default><![CDATA[0]]></same_default>
    <relevance><![CDATA[1]]></relevance>
    <modulename/>
   </row>
   <row>
    <qid><![CDATA[21710]]></qid>
    <parent_qid><![CDATA[21292]]></parent_qid>
    <sid><![CDATA[915697]]></sid>
    <gid><![CDATA[576]]></gid>
    <type><![CDATA[T]]></type>
    <title><![CDATA[SQ002]]></title>
    <question><![CDATA[Pateicības pasākums brīvprātīgajiem]]></question>
    <other><![CDATA[N]]></other>
    <question_order><![CDATA[2]]></question_order>
    <language><![CDATA[lv]]></language>
    <scale_id><![CDATA[0]]></scale_id>
    <same_default><![CDATA[0]]></same_default>
    <relevance><![CDATA[1]]></relevance>
    <modulename/>
   </row>
   <row>
    <qid><![CDATA[21710]]></qid>
    <parent_qid><![CDATA[21292]]></parent_qid>
    <sid><![CDATA[915697]]></sid>
    <gid><![CDATA[576]]></gid>
    <type><![CDATA[T]]></type>
    <title><![CDATA[SQ002]]></title>
    <question><![CDATA[Bedankingsevenement voor de vrijwilligers]]></question>
    <other><![CDATA[N]]></other>
    <question_order><![CDATA[2]]></question_order>
    <language><![CDATA[nl]]></language>
    <scale_id><![CDATA[0]]></scale_id>
    <same_default><![CDATA[0]]></same_default>
    <relevance><![CDATA[1]]></relevance>
    <modulename/>
   </row>
   <row>
    <qid><![CDATA[21710]]></qid>
    <parent_qid><![CDATA[21292]]></parent_qid>
    <sid><![CDATA[915697]]></sid>
    <gid><![CDATA[576]]></gid>
    <type><![CDATA[T]]></type>
    <title><![CDATA[SQ002]]></title>
    <question><![CDATA[Ευχαριστήρια εκδήλωση για τους συμμετέχοντες]]></question>
    <other><![CDATA[N]]></other>
    <question_order><![CDATA[2]]></question_order>
    <language><![CDATA[el]]></language>
    <scale_id><![CDATA[0]]></scale_id>
    <same_default><![CDATA[0]]></same_default>
    <relevance><![CDATA[1]]></relevance>
    <modulename/>
   </row>
   <row>
    <qid><![CDATA[21710]]></qid>
    <parent_qid><![CDATA[21292]]></parent_qid>
    <sid><![CDATA[915697]]></sid>
    <gid><![CDATA[576]]></gid>
    <type><![CDATA[T]]></type>
    <title><![CDATA[SQ002]]></title>
    <question><![CDATA[Volunteer appreciation event]]></question>
    <other><![CDATA[N]]></other>
    <question_order><![CDATA[2]]></question_order>
    <language><![CDATA[ie]]></language>
    <scale_id><![CDATA[0]]></scale_id>
    <same_default><![CDATA[0]]></same_default>
    <relevance><![CDATA[1]]></relevance>
    <modulename/>
   </row>
   <row>
    <qid><![CDATA[21710]]></qid>
    <parent_qid><![CDATA[21292]]></parent_qid>
    <sid><![CDATA[915697]]></sid>
    <gid><![CDATA[576]]></gid>
    <type><![CDATA[T]]></type>
    <title><![CDATA[SQ002]]></title>
    <question><![CDATA[Un evento organizzato per ringraziare i volontari]]></question>
    <other><![CDATA[N]]></other>
    <question_order><![CDATA[2]]></question_order>
    <language><![CDATA[it]]></language>
    <scale_id><![CDATA[0]]></scale_id>
    <same_default><![CDATA[0]]></same_default>
    <relevance><![CDATA[1]]></relevance>
    <modulename/>
   </row>
   <row>
    <qid><![CDATA[21711]]></qid>
    <parent_qid><![CDATA[21292]]></parent_qid>
    <sid><![CDATA[915697]]></sid>
    <gid><![CDATA[576]]></gid>
    <type><![CDATA[T]]></type>
    <title><![CDATA[SQ003]]></title>
    <question><![CDATA[Certificate or token of appreciation]]></question>
    <other><![CDATA[N]]></other>
    <question_order><![CDATA[3]]></question_order>
    <language><![CDATA[en]]></language>
    <scale_id><![CDATA[0]]></scale_id>
    <same_default><![CDATA[0]]></same_default>
    <relevance><![CDATA[1]]></relevance>
    <modulename/>
   </row>
   <row>
    <qid><![CDATA[21711]]></qid>
    <parent_qid><![CDATA[21292]]></parent_qid>
    <sid><![CDATA[915697]]></sid>
    <gid><![CDATA[576]]></gid>
    <type><![CDATA[T]]></type>
    <title><![CDATA[SQ003]]></title>
    <question><![CDATA[Certificaat van deelname, als teken van erkerntelijkheid]]></question>
    <other><![CDATA[N]]></other>
    <question_order><![CDATA[3]]></question_order>
    <language><![CDATA[nl]]></language>
    <scale_id><![CDATA[0]]></scale_id>
    <same_default><![CDATA[0]]></same_default>
    <relevance><![CDATA[1]]></relevance>
    <modulename/>
   </row>
   <row>
    <qid><![CDATA[21711]]></qid>
    <parent_qid><![CDATA[21292]]></parent_qid>
    <sid><![CDATA[915697]]></sid>
    <gid><![CDATA[576]]></gid>
    <type><![CDATA[T]]></type>
    <title><![CDATA[SQ003]]></title>
    <question><![CDATA[Bestätigung oder Urkunde für Teilnahme]]></question>
    <other><![CDATA[N]]></other>
    <question_order><![CDATA[3]]></question_order>
    <language><![CDATA[de]]></language>
    <scale_id><![CDATA[0]]></scale_id>
    <same_default><![CDATA[0]]></same_default>
    <relevance><![CDATA[1]]></relevance>
    <modulename/>
   </row>
   <row>
    <qid><![CDATA[21711]]></qid>
    <parent_qid><![CDATA[21292]]></parent_qid>
    <sid><![CDATA[915697]]></sid>
    <gid><![CDATA[576]]></gid>
    <type><![CDATA[T]]></type>
    <title><![CDATA[SQ003]]></title>
    <question><![CDATA[Deltagerbevis eller lignende]]></question>
    <other><![CDATA[N]]></other>
    <question_order><![CDATA[3]]></question_order>
    <language><![CDATA[da]]></language>
    <scale_id><![CDATA[0]]></scale_id>
    <same_default><![CDATA[0]]></same_default>
    <relevance><![CDATA[1]]></relevance>
    <modulename/>
   </row>
   <row>
    <qid><![CDATA[21711]]></qid>
    <parent_qid><![CDATA[21292]]></parent_qid>
    <sid><![CDATA[915697]]></sid>
    <gid><![CDATA[576]]></gid>
    <type><![CDATA[T]]></type>
    <title><![CDATA[SQ003]]></title>
    <question><![CDATA[Certificat ou gage d'appréciation]]></question>
    <other><![CDATA[N]]></other>
    <question_order><![CDATA[3]]></question_order>
    <language><![CDATA[fr]]></language>
    <scale_id><![CDATA[0]]></scale_id>
    <same_default><![CDATA[0]]></same_default>
    <relevance><![CDATA[1]]></relevance>
    <modulename/>
   </row>
   <row>
    <qid><![CDATA[21711]]></qid>
    <parent_qid><![CDATA[21292]]></parent_qid>
    <sid><![CDATA[915697]]></sid>
    <gid><![CDATA[576]]></gid>
    <type><![CDATA[T]]></type>
    <title><![CDATA[SQ003]]></title>
    <question><![CDATA[Sertifikāts vai atzinības raksts]]></question>
    <other><![CDATA[N]]></other>
    <question_order><![CDATA[3]]></question_order>
    <language><![CDATA[lv]]></language>
    <scale_id><![CDATA[0]]></scale_id>
    <same_default><![CDATA[0]]></same_default>
    <relevance><![CDATA[1]]></relevance>
    <modulename/>
   </row>
   <row>
    <qid><![CDATA[21711]]></qid>
    <parent_qid><![CDATA[21292]]></parent_qid>
    <sid><![CDATA[915697]]></sid>
    <gid><![CDATA[576]]></gid>
    <type><![CDATA[T]]></type>
    <title><![CDATA[SQ003]]></title>
    <question><![CDATA[Βεβαίωση συμμετοχής στο πρόγραμμα]]></question>
    <other><![CDATA[N]]></other>
    <question_order><![CDATA[3]]></question_order>
    <language><![CDATA[el]]></language>
    <scale_id><![CDATA[0]]></scale_id>
    <same_default><![CDATA[0]]></same_default>
    <relevance><![CDATA[1]]></relevance>
    <modulename/>
   </row>
   <row>
    <qid><![CDATA[21711]]></qid>
    <parent_qid><![CDATA[21292]]></parent_qid>
    <sid><![CDATA[915697]]></sid>
    <gid><![CDATA[576]]></gid>
    <type><![CDATA[T]]></type>
    <title><![CDATA[SQ003]]></title>
    <question><![CDATA[Certificate or token of appreciation]]></question>
    <other><![CDATA[N]]></other>
    <question_order><![CDATA[3]]></question_order>
    <language><![CDATA[ie]]></language>
    <scale_id><![CDATA[0]]></scale_id>
    <same_default><![CDATA[0]]></same_default>
    <relevance><![CDATA[1]]></relevance>
    <modulename/>
   </row>
   <row>
    <qid><![CDATA[21711]]></qid>
    <parent_qid><![CDATA[21292]]></parent_qid>
    <sid><![CDATA[915697]]></sid>
    <gid><![CDATA[576]]></gid>
    <type><![CDATA[T]]></type>
    <title><![CDATA[SQ003]]></title>
    <question><![CDATA[Un certificato od un segno di ringraziamento]]></question>
    <other><![CDATA[N]]></other>
    <question_order><![CDATA[3]]></question_order>
    <language><![CDATA[it]]></language>
    <scale_id><![CDATA[0]]></scale_id>
    <same_default><![CDATA[0]]></same_default>
    <relevance><![CDATA[1]]></relevance>
    <modulename/>
   </row>
   <row>
    <qid><![CDATA[21712]]></qid>
    <parent_qid><![CDATA[21292]]></parent_qid>
    <sid><![CDATA[915697]]></sid>
    <gid><![CDATA[576]]></gid>
    <type><![CDATA[T]]></type>
    <title><![CDATA[SQ004]]></title>
    <question><![CDATA[Paraphernalia (stickers, hats, t-shirts from project)]]></question>
    <other><![CDATA[N]]></other>
    <question_order><![CDATA[4]]></question_order>
    <language><![CDATA[ie]]></language>
    <scale_id><![CDATA[0]]></scale_id>
    <same_default><![CDATA[0]]></same_default>
    <relevance><![CDATA[1]]></relevance>
    <modulename/>
   </row>
   <row>
    <qid><![CDATA[21712]]></qid>
    <parent_qid><![CDATA[21292]]></parent_qid>
    <sid><![CDATA[915697]]></sid>
    <gid><![CDATA[576]]></gid>
    <type><![CDATA[T]]></type>
    <title><![CDATA[SQ004]]></title>
    <question><![CDATA[Paraphernalia (stickers, hats, t-shirts from project)]]></question>
    <other><![CDATA[N]]></other>
    <question_order><![CDATA[4]]></question_order>
    <language><![CDATA[en]]></language>
    <scale_id><![CDATA[0]]></scale_id>
    <same_default><![CDATA[0]]></same_default>
    <relevance><![CDATA[1]]></relevance>
    <modulename/>
   </row>
   <row>
    <qid><![CDATA[21712]]></qid>
    <parent_qid><![CDATA[21292]]></parent_qid>
    <sid><![CDATA[915697]]></sid>
    <gid><![CDATA[576]]></gid>
    <type><![CDATA[T]]></type>
    <title><![CDATA[SQ004]]></title>
    <question><![CDATA[Gadgets van het project (stickers, T-shirts...)]]></question>
    <other><![CDATA[N]]></other>
    <question_order><![CDATA[4]]></question_order>
    <language><![CDATA[nl]]></language>
    <scale_id><![CDATA[0]]></scale_id>
    <same_default><![CDATA[0]]></same_default>
    <relevance><![CDATA[1]]></relevance>
    <modulename/>
   </row>
   <row>
    <qid><![CDATA[21712]]></qid>
    <parent_qid><![CDATA[21292]]></parent_qid>
    <sid><![CDATA[915697]]></sid>
    <gid><![CDATA[576]]></gid>
    <type><![CDATA[T]]></type>
    <title><![CDATA[SQ004]]></title>
    <question><![CDATA[Utensilien mit Projektlogo (Stift, Aufkleber, T-Shirt...)]]></question>
    <other><![CDATA[N]]></other>
    <question_order><![CDATA[4]]></question_order>
    <language><![CDATA[de]]></language>
    <scale_id><![CDATA[0]]></scale_id>
    <same_default><![CDATA[0]]></same_default>
    <relevance><![CDATA[1]]></relevance>
    <modulename/>
   </row>
   <row>
    <qid><![CDATA[21712]]></qid>
    <parent_qid><![CDATA[21292]]></parent_qid>
    <sid><![CDATA[915697]]></sid>
    <gid><![CDATA[576]]></gid>
    <type><![CDATA[T]]></type>
    <title><![CDATA[SQ004]]></title>
    <question><![CDATA[Merchandise som t-shirt, hue, badge mm. fra projektet]]></question>
    <other><![CDATA[N]]></other>
    <question_order><![CDATA[4]]></question_order>
    <language><![CDATA[da]]></language>
    <scale_id><![CDATA[0]]></scale_id>
    <same_default><![CDATA[0]]></same_default>
    <relevance><![CDATA[1]]></relevance>
    <modulename/>
   </row>
   <row>
    <qid><![CDATA[21712]]></qid>
    <parent_qid><![CDATA[21292]]></parent_qid>
    <sid><![CDATA[915697]]></sid>
    <gid><![CDATA[576]]></gid>
    <type><![CDATA[T]]></type>
    <title><![CDATA[SQ004]]></title>
    <question><![CDATA[Objets publicitaires ou "Goodies" (autocollants, chapeaux, t-shirts du projet)]]></question>
    <other><![CDATA[N]]></other>
    <question_order><![CDATA[4]]></question_order>
    <language><![CDATA[fr]]></language>
    <scale_id><![CDATA[0]]></scale_id>
    <same_default><![CDATA[0]]></same_default>
    <relevance><![CDATA[1]]></relevance>
    <modulename/>
   </row>
   <row>
    <qid><![CDATA[21712]]></qid>
    <parent_qid><![CDATA[21292]]></parent_qid>
    <sid><![CDATA[915697]]></sid>
    <gid><![CDATA[576]]></gid>
    <type><![CDATA[T]]></type>
    <title><![CDATA[SQ004]]></title>
    <question><![CDATA[Piederumi (uzlīmes, cepures, t-krekli no projekta)]]></question>
    <other><![CDATA[N]]></other>
    <question_order><![CDATA[4]]></question_order>
    <language><![CDATA[lv]]></language>
    <scale_id><![CDATA[0]]></scale_id>
    <same_default><![CDATA[0]]></same_default>
    <relevance><![CDATA[1]]></relevance>
    <modulename/>
   </row>
   <row>
    <qid><![CDATA[21712]]></qid>
    <parent_qid><![CDATA[21292]]></parent_qid>
    <sid><![CDATA[915697]]></sid>
    <gid><![CDATA[576]]></gid>
    <type><![CDATA[T]]></type>
    <title><![CDATA[SQ004]]></title>
    <question><![CDATA[Gadget (adesivi, cappelli, magliette del progetto)]]></question>
    <other><![CDATA[N]]></other>
    <question_order><![CDATA[4]]></question_order>
    <language><![CDATA[it]]></language>
    <scale_id><![CDATA[0]]></scale_id>
    <same_default><![CDATA[0]]></same_default>
    <relevance><![CDATA[1]]></relevance>
    <modulename/>
   </row>
   <row>
    <qid><![CDATA[21712]]></qid>
    <parent_qid><![CDATA[21292]]></parent_qid>
    <sid><![CDATA[915697]]></sid>
    <gid><![CDATA[576]]></gid>
    <type><![CDATA[T]]></type>
    <title><![CDATA[SQ004]]></title>
    <question><![CDATA[Άλλο μικρό δώρο (καπέλο, μπλουζάκι INSIGNIA , κλπ), κλπ)]]></question>
    <other><![CDATA[N]]></other>
    <question_order><![CDATA[4]]></question_order>
    <language><![CDATA[el]]></language>
    <scale_id><![CDATA[0]]></scale_id>
    <same_default><![CDATA[0]]></same_default>
    <relevance><![CDATA[1]]></relevance>
    <modulename/>
   </row>
   <row>
    <qid><![CDATA[21713]]></qid>
    <parent_qid><![CDATA[21292]]></parent_qid>
    <sid><![CDATA[915697]]></sid>
    <gid><![CDATA[576]]></gid>
    <type><![CDATA[T]]></type>
    <title><![CDATA[SQ005]]></title>
    <question><![CDATA[Name recognition in social media]]></question>
    <other><![CDATA[N]]></other>
    <question_order><![CDATA[5]]></question_order>
    <language><![CDATA[en]]></language>
    <scale_id><![CDATA[0]]></scale_id>
    <same_default><![CDATA[0]]></same_default>
    <relevance><![CDATA[1]]></relevance>
    <modulename/>
   </row>
   <row>
    <qid><![CDATA[21713]]></qid>
    <parent_qid><![CDATA[21292]]></parent_qid>
    <sid><![CDATA[915697]]></sid>
    <gid><![CDATA[576]]></gid>
    <type><![CDATA[T]]></type>
    <title><![CDATA[SQ005]]></title>
    <question><![CDATA[Naamsvermelding op sociale media]]></question>
    <other><![CDATA[N]]></other>
    <question_order><![CDATA[5]]></question_order>
    <language><![CDATA[nl]]></language>
    <scale_id><![CDATA[0]]></scale_id>
    <same_default><![CDATA[0]]></same_default>
    <relevance><![CDATA[1]]></relevance>
    <modulename/>
   </row>
   <row>
    <qid><![CDATA[21713]]></qid>
    <parent_qid><![CDATA[21292]]></parent_qid>
    <sid><![CDATA[915697]]></sid>
    <gid><![CDATA[576]]></gid>
    <type><![CDATA[T]]></type>
    <title><![CDATA[SQ005]]></title>
    <question><![CDATA[Namensnennung in Sozialen Medien]]></question>
    <other><![CDATA[N]]></other>
    <question_order><![CDATA[5]]></question_order>
    <language><![CDATA[de]]></language>
    <scale_id><![CDATA[0]]></scale_id>
    <same_default><![CDATA[0]]></same_default>
    <relevance><![CDATA[1]]></relevance>
    <modulename/>
   </row>
   <row>
    <qid><![CDATA[21713]]></qid>
    <parent_qid><![CDATA[21292]]></parent_qid>
    <sid><![CDATA[915697]]></sid>
    <gid><![CDATA[576]]></gid>
    <type><![CDATA[T]]></type>
    <title><![CDATA[SQ005]]></title>
    <question><![CDATA[Annerkendelse ved navn på sociale medier]]></question>
    <other><![CDATA[N]]></other>
    <question_order><![CDATA[5]]></question_order>
    <language><![CDATA[da]]></language>
    <scale_id><![CDATA[0]]></scale_id>
    <same_default><![CDATA[0]]></same_default>
    <relevance><![CDATA[1]]></relevance>
    <modulename/>
   </row>
   <row>
    <qid><![CDATA[21713]]></qid>
    <parent_qid><![CDATA[21292]]></parent_qid>
    <sid><![CDATA[915697]]></sid>
    <gid><![CDATA[576]]></gid>
    <type><![CDATA[T]]></type>
    <title><![CDATA[SQ005]]></title>
    <question><![CDATA[Reconnaissance de vore nom dans les médias sociaux]]></question>
    <other><![CDATA[N]]></other>
    <question_order><![CDATA[5]]></question_order>
    <language><![CDATA[fr]]></language>
    <scale_id><![CDATA[0]]></scale_id>
    <same_default><![CDATA[0]]></same_default>
    <relevance><![CDATA[1]]></relevance>
    <modulename/>
   </row>
   <row>
    <qid><![CDATA[21713]]></qid>
    <parent_qid><![CDATA[21292]]></parent_qid>
    <sid><![CDATA[915697]]></sid>
    <gid><![CDATA[576]]></gid>
    <type><![CDATA[T]]></type>
    <title><![CDATA[SQ005]]></title>
    <question><![CDATA[Riconoscimento attraverso i media]]></question>
    <other><![CDATA[N]]></other>
    <question_order><![CDATA[5]]></question_order>
    <language><![CDATA[it]]></language>
    <scale_id><![CDATA[0]]></scale_id>
    <same_default><![CDATA[0]]></same_default>
    <relevance><![CDATA[1]]></relevance>
    <modulename/>
   </row>
   <row>
    <qid><![CDATA[21713]]></qid>
    <parent_qid><![CDATA[21292]]></parent_qid>
    <sid><![CDATA[915697]]></sid>
    <gid><![CDATA[576]]></gid>
    <type><![CDATA[T]]></type>
    <title><![CDATA[SQ005]]></title>
    <question><![CDATA[Vārda atspoguļošana sabiedriskajos medijos]]></question>
    <other><![CDATA[N]]></other>
    <question_order><![CDATA[5]]></question_order>
    <language><![CDATA[lv]]></language>
    <scale_id><![CDATA[0]]></scale_id>
    <same_default><![CDATA[0]]></same_default>
    <relevance><![CDATA[1]]></relevance>
    <modulename/>
   </row>
   <row>
    <qid><![CDATA[21713]]></qid>
    <parent_qid><![CDATA[21292]]></parent_qid>
    <sid><![CDATA[915697]]></sid>
    <gid><![CDATA[576]]></gid>
    <type><![CDATA[T]]></type>
    <title><![CDATA[SQ005]]></title>
    <question><![CDATA[Αναφορά του ονόματός σας στα Μέσα Μαζικής Δικτύωσης ]]></question>
    <other><![CDATA[N]]></other>
    <question_order><![CDATA[5]]></question_order>
    <language><![CDATA[el]]></language>
    <scale_id><![CDATA[0]]></scale_id>
    <same_default><![CDATA[0]]></same_default>
    <relevance><![CDATA[1]]></relevance>
    <modulename/>
   </row>
   <row>
    <qid><![CDATA[21713]]></qid>
    <parent_qid><![CDATA[21292]]></parent_qid>
    <sid><![CDATA[915697]]></sid>
    <gid><![CDATA[576]]></gid>
    <type><![CDATA[T]]></type>
    <title><![CDATA[SQ005]]></title>
    <question><![CDATA[Name recognition in social media]]></question>
    <other><![CDATA[N]]></other>
    <question_order><![CDATA[5]]></question_order>
    <language><![CDATA[ie]]></language>
    <scale_id><![CDATA[0]]></scale_id>
    <same_default><![CDATA[0]]></same_default>
    <relevance><![CDATA[1]]></relevance>
    <modulename/>
   </row>
   <row>
    <qid><![CDATA[21714]]></qid>
    <parent_qid><![CDATA[21292]]></parent_qid>
    <sid><![CDATA[915697]]></sid>
    <gid><![CDATA[576]]></gid>
    <type><![CDATA[T]]></type>
    <title><![CDATA[SQ006]]></title>
    <question><![CDATA[Name recognition in scientific publication]]></question>
    <other><![CDATA[N]]></other>
    <question_order><![CDATA[6]]></question_order>
    <language><![CDATA[en]]></language>
    <scale_id><![CDATA[0]]></scale_id>
    <same_default><![CDATA[0]]></same_default>
    <relevance><![CDATA[1]]></relevance>
    <modulename/>
   </row>
   <row>
    <qid><![CDATA[21714]]></qid>
    <parent_qid><![CDATA[21292]]></parent_qid>
    <sid><![CDATA[915697]]></sid>
    <gid><![CDATA[576]]></gid>
    <type><![CDATA[T]]></type>
    <title><![CDATA[SQ006]]></title>
    <question><![CDATA[Namensnennung in wissenschaftlichem Artikel]]></question>
    <other><![CDATA[N]]></other>
    <question_order><![CDATA[6]]></question_order>
    <language><![CDATA[de]]></language>
    <scale_id><![CDATA[0]]></scale_id>
    <same_default><![CDATA[0]]></same_default>
    <relevance><![CDATA[1]]></relevance>
    <modulename/>
   </row>
   <row>
    <qid><![CDATA[21714]]></qid>
    <parent_qid><![CDATA[21292]]></parent_qid>
    <sid><![CDATA[915697]]></sid>
    <gid><![CDATA[576]]></gid>
    <type><![CDATA[T]]></type>
    <title><![CDATA[SQ006]]></title>
    <question><![CDATA[Naamsvermelding in wetenschappelijke publicaties]]></question>
    <other><![CDATA[N]]></other>
    <question_order><![CDATA[6]]></question_order>
    <language><![CDATA[nl]]></language>
    <scale_id><![CDATA[0]]></scale_id>
    <same_default><![CDATA[0]]></same_default>
    <relevance><![CDATA[1]]></relevance>
    <modulename/>
   </row>
   <row>
    <qid><![CDATA[21714]]></qid>
    <parent_qid><![CDATA[21292]]></parent_qid>
    <sid><![CDATA[915697]]></sid>
    <gid><![CDATA[576]]></gid>
    <type><![CDATA[T]]></type>
    <title><![CDATA[SQ006]]></title>
    <question><![CDATA[Navn på videnskabelig publikation]]></question>
    <other><![CDATA[N]]></other>
    <question_order><![CDATA[6]]></question_order>
    <language><![CDATA[da]]></language>
    <scale_id><![CDATA[0]]></scale_id>
    <same_default><![CDATA[0]]></same_default>
    <relevance><![CDATA[1]]></relevance>
    <modulename/>
   </row>
   <row>
    <qid><![CDATA[21714]]></qid>
    <parent_qid><![CDATA[21292]]></parent_qid>
    <sid><![CDATA[915697]]></sid>
    <gid><![CDATA[576]]></gid>
    <type><![CDATA[T]]></type>
    <title><![CDATA[SQ006]]></title>
    <question><![CDATA[Reconnaissance de votre nom dans les publications scientifiques issues du projet]]></question>
    <other><![CDATA[N]]></other>
    <question_order><![CDATA[6]]></question_order>
    <language><![CDATA[fr]]></language>
    <scale_id><![CDATA[0]]></scale_id>
    <same_default><![CDATA[0]]></same_default>
    <relevance><![CDATA[1]]></relevance>
    <modulename/>
   </row>
   <row>
    <qid><![CDATA[21714]]></qid>
    <parent_qid><![CDATA[21292]]></parent_qid>
    <sid><![CDATA[915697]]></sid>
    <gid><![CDATA[576]]></gid>
    <type><![CDATA[T]]></type>
    <title><![CDATA[SQ006]]></title>
    <question><![CDATA[Αναφορά του ονόματός σας σε επιστημονική δημοσίευση]]></question>
    <other><![CDATA[N]]></other>
    <question_order><![CDATA[6]]></question_order>
    <language><![CDATA[el]]></language>
    <scale_id><![CDATA[0]]></scale_id>
    <same_default><![CDATA[0]]></same_default>
    <relevance><![CDATA[1]]></relevance>
    <modulename/>
   </row>
   <row>
    <qid><![CDATA[21714]]></qid>
    <parent_qid><![CDATA[21292]]></parent_qid>
    <sid><![CDATA[915697]]></sid>
    <gid><![CDATA[576]]></gid>
    <type><![CDATA[T]]></type>
    <title><![CDATA[SQ006]]></title>
    <question><![CDATA[Name recognition in scientific publication]]></question>
    <other><![CDATA[N]]></other>
    <question_order><![CDATA[6]]></question_order>
    <language><![CDATA[ie]]></language>
    <scale_id><![CDATA[0]]></scale_id>
    <same_default><![CDATA[0]]></same_default>
    <relevance><![CDATA[1]]></relevance>
    <modulename/>
   </row>
   <row>
    <qid><![CDATA[21714]]></qid>
    <parent_qid><![CDATA[21292]]></parent_qid>
    <sid><![CDATA[915697]]></sid>
    <gid><![CDATA[576]]></gid>
    <type><![CDATA[T]]></type>
    <title><![CDATA[SQ006]]></title>
    <question><![CDATA[Vārda atspoguļošana zinātniskās publikācijās]]></question>
    <other><![CDATA[N]]></other>
    <question_order><![CDATA[6]]></question_order>
    <language><![CDATA[lv]]></language>
    <scale_id><![CDATA[0]]></scale_id>
    <same_default><![CDATA[0]]></same_default>
    <relevance><![CDATA[1]]></relevance>
    <modulename/>
   </row>
   <row>
    <qid><![CDATA[21714]]></qid>
    <parent_qid><![CDATA[21292]]></parent_qid>
    <sid><![CDATA[915697]]></sid>
    <gid><![CDATA[576]]></gid>
    <type><![CDATA[T]]></type>
    <title><![CDATA[SQ006]]></title>
    <question><![CDATA[Avere il nome inserito nelle pubblicazioni scientifiche]]></question>
    <other><![CDATA[N]]></other>
    <question_order><![CDATA[6]]></question_order>
    <language><![CDATA[it]]></language>
    <scale_id><![CDATA[0]]></scale_id>
    <same_default><![CDATA[0]]></same_default>
    <relevance><![CDATA[1]]></relevance>
    <modulename/>
   </row>
   <row>
    <qid><![CDATA[21715]]></qid>
    <parent_qid><![CDATA[21292]]></parent_qid>
    <sid><![CDATA[915697]]></sid>
    <gid><![CDATA[576]]></gid>
    <type><![CDATA[T]]></type>
    <title><![CDATA[SQ007]]></title>
    <question><![CDATA[Results feedback on own samples (pollen diversity)]]></question>
    <other><![CDATA[N]]></other>
    <question_order><![CDATA[7]]></question_order>
    <language><![CDATA[ie]]></language>
    <scale_id><![CDATA[0]]></scale_id>
    <same_default><![CDATA[0]]></same_default>
    <relevance><![CDATA[1]]></relevance>
    <modulename/>
   </row>
   <row>
    <qid><![CDATA[21715]]></qid>
    <parent_qid><![CDATA[21292]]></parent_qid>
    <sid><![CDATA[915697]]></sid>
    <gid><![CDATA[576]]></gid>
    <type><![CDATA[T]]></type>
    <title><![CDATA[SQ007]]></title>
    <question><![CDATA[Results feedback on own samples (pollen diversity)]]></question>
    <other><![CDATA[N]]></other>
    <question_order><![CDATA[7]]></question_order>
    <language><![CDATA[en]]></language>
    <scale_id><![CDATA[0]]></scale_id>
    <same_default><![CDATA[0]]></same_default>
    <relevance><![CDATA[1]]></relevance>
    <modulename/>
   </row>
   <row>
    <qid><![CDATA[21715]]></qid>
    <parent_qid><![CDATA[21292]]></parent_qid>
    <sid><![CDATA[915697]]></sid>
    <gid><![CDATA[576]]></gid>
    <type><![CDATA[T]]></type>
    <title><![CDATA[SQ007]]></title>
    <question><![CDATA[Ergebnisse der eigenen Proben (Pollendiversität)]]></question>
    <other><![CDATA[N]]></other>
    <question_order><![CDATA[7]]></question_order>
    <language><![CDATA[de]]></language>
    <scale_id><![CDATA[0]]></scale_id>
    <same_default><![CDATA[0]]></same_default>
    <relevance><![CDATA[1]]></relevance>
    <modulename/>
   </row>
   <row>
    <qid><![CDATA[21715]]></qid>
    <parent_qid><![CDATA[21292]]></parent_qid>
    <sid><![CDATA[915697]]></sid>
    <gid><![CDATA[576]]></gid>
    <type><![CDATA[T]]></type>
    <title><![CDATA[SQ007]]></title>
    <question><![CDATA[Bekomen van de persoonlijke analysresultaten van het pollenonderzoek]]></question>
    <other><![CDATA[N]]></other>
    <question_order><![CDATA[7]]></question_order>
    <language><![CDATA[nl]]></language>
    <scale_id><![CDATA[0]]></scale_id>
    <same_default><![CDATA[0]]></same_default>
    <relevance><![CDATA[1]]></relevance>
    <modulename/>
   </row>
   <row>
    <qid><![CDATA[21715]]></qid>
    <parent_qid><![CDATA[21292]]></parent_qid>
    <sid><![CDATA[915697]]></sid>
    <gid><![CDATA[576]]></gid>
    <type><![CDATA[T]]></type>
    <title><![CDATA[SQ007]]></title>
    <question><![CDATA[Resultater af analyser på egne prøver (pollen diversitet)]]></question>
    <other><![CDATA[N]]></other>
    <question_order><![CDATA[7]]></question_order>
    <language><![CDATA[da]]></language>
    <scale_id><![CDATA[0]]></scale_id>
    <same_default><![CDATA[0]]></same_default>
    <relevance><![CDATA[1]]></relevance>
    <modulename/>
   </row>
   <row>
    <qid><![CDATA[21715]]></qid>
    <parent_qid><![CDATA[21292]]></parent_qid>
    <sid><![CDATA[915697]]></sid>
    <gid><![CDATA[576]]></gid>
    <type><![CDATA[T]]></type>
    <title><![CDATA[SQ007]]></title>
    <question><![CDATA[Retour d'information sur vos échantillons (diversité pollinique)]]></question>
    <other><![CDATA[N]]></other>
    <question_order><![CDATA[7]]></question_order>
    <language><![CDATA[fr]]></language>
    <scale_id><![CDATA[0]]></scale_id>
    <same_default><![CDATA[0]]></same_default>
    <relevance><![CDATA[1]]></relevance>
    <modulename/>
   </row>
   <row>
    <qid><![CDATA[21715]]></qid>
    <parent_qid><![CDATA[21292]]></parent_qid>
    <sid><![CDATA[915697]]></sid>
    <gid><![CDATA[576]]></gid>
    <type><![CDATA[T]]></type>
    <title><![CDATA[SQ007]]></title>
    <question><![CDATA[Results feedback on own samples (pollen diversity)]]></question>
    <other><![CDATA[N]]></other>
    <question_order><![CDATA[7]]></question_order>
    <language><![CDATA[el]]></language>
    <scale_id><![CDATA[0]]></scale_id>
    <same_default><![CDATA[0]]></same_default>
    <relevance><![CDATA[1]]></relevance>
    <modulename/>
   </row>
   <row>
    <qid><![CDATA[21715]]></qid>
    <parent_qid><![CDATA[21292]]></parent_qid>
    <sid><![CDATA[915697]]></sid>
    <gid><![CDATA[576]]></gid>
    <type><![CDATA[T]]></type>
    <title><![CDATA[SQ007]]></title>
    <question><![CDATA[Avere i risultati delle analisi condotte sui miei campioni (tipi di polline)]]></question>
    <other><![CDATA[N]]></other>
    <question_order><![CDATA[7]]></question_order>
    <language><![CDATA[it]]></language>
    <scale_id><![CDATA[0]]></scale_id>
    <same_default><![CDATA[0]]></same_default>
    <relevance><![CDATA[1]]></relevance>
    <modulename/>
   </row>
   <row>
    <qid><![CDATA[21715]]></qid>
    <parent_qid><![CDATA[21292]]></parent_qid>
    <sid><![CDATA[915697]]></sid>
    <gid><![CDATA[576]]></gid>
    <type><![CDATA[T]]></type>
    <title><![CDATA[SQ007]]></title>
    <question><![CDATA[Paša paraugu rezultātu saņemšana (putekšņu dažādība)]]></question>
    <other><![CDATA[N]]></other>
    <question_order><![CDATA[7]]></question_order>
    <language><![CDATA[lv]]></language>
    <scale_id><![CDATA[0]]></scale_id>
    <same_default><![CDATA[0]]></same_default>
    <relevance><![CDATA[1]]></relevance>
    <modulename/>
   </row>
   <row>
    <qid><![CDATA[21716]]></qid>
    <parent_qid><![CDATA[21292]]></parent_qid>
    <sid><![CDATA[915697]]></sid>
    <gid><![CDATA[576]]></gid>
    <type><![CDATA[T]]></type>
    <title><![CDATA[SQ008]]></title>
    <question><![CDATA[Αποτελέσματα από αναλύσεις των δειγμάτων σας (υπολλείματα φυτοφαρμάκων)]]></question>
    <other><![CDATA[N]]></other>
    <question_order><![CDATA[8]]></question_order>
    <language><![CDATA[el]]></language>
    <scale_id><![CDATA[0]]></scale_id>
    <same_default><![CDATA[0]]></same_default>
    <relevance><![CDATA[1]]></relevance>
    <modulename/>
   </row>
   <row>
    <qid><![CDATA[21716]]></qid>
    <parent_qid><![CDATA[21292]]></parent_qid>
    <sid><![CDATA[915697]]></sid>
    <gid><![CDATA[576]]></gid>
    <type><![CDATA[T]]></type>
    <title><![CDATA[SQ008]]></title>
    <question><![CDATA[Results feedback on own samples (pesticide residues)]]></question>
    <other><![CDATA[N]]></other>
    <question_order><![CDATA[8]]></question_order>
    <language><![CDATA[ie]]></language>
    <scale_id><![CDATA[0]]></scale_id>
    <same_default><![CDATA[0]]></same_default>
    <relevance><![CDATA[1]]></relevance>
    <modulename/>
   </row>
   <row>
    <qid><![CDATA[21716]]></qid>
    <parent_qid><![CDATA[21292]]></parent_qid>
    <sid><![CDATA[915697]]></sid>
    <gid><![CDATA[576]]></gid>
    <type><![CDATA[T]]></type>
    <title><![CDATA[SQ008]]></title>
    <question><![CDATA[Results feedback on own samples (pesticide residues)]]></question>
    <other><![CDATA[N]]></other>
    <question_order><![CDATA[8]]></question_order>
    <language><![CDATA[en]]></language>
    <scale_id><![CDATA[0]]></scale_id>
    <same_default><![CDATA[0]]></same_default>
    <relevance><![CDATA[1]]></relevance>
    <modulename/>
   </row>
   <row>
    <qid><![CDATA[21716]]></qid>
    <parent_qid><![CDATA[21292]]></parent_qid>
    <sid><![CDATA[915697]]></sid>
    <gid><![CDATA[576]]></gid>
    <type><![CDATA[T]]></type>
    <title><![CDATA[SQ008]]></title>
    <question><![CDATA[Ergebnisse der eigenen Proben (Pestizidrückstände)]]></question>
    <other><![CDATA[N]]></other>
    <question_order><![CDATA[8]]></question_order>
    <language><![CDATA[de]]></language>
    <scale_id><![CDATA[0]]></scale_id>
    <same_default><![CDATA[0]]></same_default>
    <relevance><![CDATA[1]]></relevance>
    <modulename/>
   </row>
   <row>
    <qid><![CDATA[21716]]></qid>
    <parent_qid><![CDATA[21292]]></parent_qid>
    <sid><![CDATA[915697]]></sid>
    <gid><![CDATA[576]]></gid>
    <type><![CDATA[T]]></type>
    <title><![CDATA[SQ008]]></title>
    <question><![CDATA[Resultater af analyser på egne prøver (pesticidrester)]]></question>
    <other><![CDATA[N]]></other>
    <question_order><![CDATA[8]]></question_order>
    <language><![CDATA[da]]></language>
    <scale_id><![CDATA[0]]></scale_id>
    <same_default><![CDATA[0]]></same_default>
    <relevance><![CDATA[1]]></relevance>
    <modulename/>
   </row>
   <row>
    <qid><![CDATA[21716]]></qid>
    <parent_qid><![CDATA[21292]]></parent_qid>
    <sid><![CDATA[915697]]></sid>
    <gid><![CDATA[576]]></gid>
    <type><![CDATA[T]]></type>
    <title><![CDATA[SQ008]]></title>
    <question><![CDATA[Bekomen van de persoonlijke analysresultaten van het pesticidenonderzoek]]></question>
[truncated: 228,750 more chars]
